# Supplementary material for: Tris(dibenzoyl­methanido-κ2 O,O′)[(6S,8S)-(+)-7,7-dimethyl-3-(2-pyrid­yl)-5,6,7,8-tetra­hydro-6,8-methano­isoquinoline-κ2 N,N′]gadolinium(III)
Source: Acta Crystallogr Sect E Struct Rep Online. 2009 Aug 8;65(Pt 9):m1050. doi: 10.1107/S1600536809030700 (PMC2969912; doi:10.1107/S1600536809030700)
Supplement: Supplementary file 1 [file e-65-m1050-sup1.cif]

##############################################################################
###                                                                        ###
###        Electronic paper (Acta Crystallographica Section E)             ###
###                                                                        ###
##############################################################################
#                                                                            #
# This CIF contains the data in a paper accepted for publication in Acta     #
# Crystallographica Section E. It conforms to the requirements of Notes      #
# for Authors for Section E, and has been peer reviewed under the auspices   #
# of the IUCr Commission on Journals.                                        #
#                                                                            #
# Full details of the Crystallographic Information File format               #
# are given in the paper "The Crystallographic Information File (CIF):       #
# a New Standard Archive File for Crystallography" by S. R. Hall, F. H.      #
# Allen and I. D. Brown [Acta Cryst. (1991), A47, 655-685].                  #
#                                                                            #
# The current version of the core CIF dictionary is obtainable from          #
# ftp://ftp.iucr.org/pub/cif_core.dic. The current version number is 2.4.    #
#                                                                            #
# Software is freely available for graphical display of the structure(s) in  #
# this CIF.  For information consult the CIF home page http://www.iucr.org/  #
# cif/home.html                                                              #
#                                                                            #
# This file may be used for bona fide research purposes within the           #
# scientific community so long as proper attribution is given to the journal # 
# article from which it was obtained.                                        #
#                                                                            #
##############################################################################
                                             
data_global
_audit_creation_method     'SHELXL-97'
_journal_data_validation_number     ?
_journal_date_recd_electronic     2009-07-15
_journal_date_accepted     2009-08-02
_journal_name_full     'Acta Crystallographica, Section E'
_journal_year     2009
_journal_volume     65
_journal_issue      9
_journal_page_first     m1050
_journal_page_last     m1050
_journal_paper_category     QM
_journal_coeditor_code     HY2214
_publ_contact_author_name     'Xi-Li Li'
_publ_contact_author_address
;
Henan Provincial Key Laboratory of Surface & Interface Science
School of Materials and Chemical Engineering
Zhengzhou University of Light Industry
Henan, Zhengzhou 450002
People's Republic of China
;
_publ_contact_author_email     lixl@zzuli.edu.cn
_publ_contact_author_fax     '86-371-63556510'
_publ_contact_author_phone     '86-371-63556510'
_publ_section_title
;\
Tris(dibenzoylmethanido-\k^2^<i>O</i>,<i>O</i>')[(6<i>S</i>,8<i>S</i>)-(+)-7,7-\
dimethyl-3-(2-pyridyl)-5,6,7,8-tetrahydro-6,8-methanoisoquinoline-\
\k^2^<i>N</i>,<i>N</i>']gadolinium(III)
;
loop_
    _publ_author_name
    _publ_author_footnote
    _publ_author_address
    'Xi-Li Li' .
;
Henan Provincial Key Laboratory of Surface & Interface Science
School of Materials and Chemical Engineering
Zhengzhou University of Light Industry
Henan, Zhengzhou 450002
People's Republic of China
;
    'Lai-Fu He' .
;
Henan Provincial Key Laboratory of Surface & Interface Science
School of Materials and Chemical Engineering
Zhengzhou University of Light Industry
Henan, Zhengzhou 450002
People's Republic of China
;
data_I
_chemical_name_systematic
;
Tris(dibenzoylmethanido-\k^2^<i>O</i>,<i>O</i>')[(6<i>S</i>,8<i>S</i>)-(+)-7,7-\
dimethyl-3-(2-pyridyl)-5,6,7,8-tetrahydro-6,8-methanoisoquinoline-\
\k^2^<i>N</i>,<i>N</i>']gadolinium(III)
;
_chemical_name_common     ?
_chemical_formula_moiety     'C62 H51 Gd N2 O6'
_chemical_formula_sum     'C62 H51 Gd N2 O6'
_chemical_formula_structural     ?
_chemical_formula_analytical     ?
_chemical_formula_iupac     '[Gd (C15 H11 O2)3 (C17 H18 N2)]'
_chemical_formula_weight     1077.30
_chemical_melting_point     ?
_symmetry_cell_setting     'Monoclinic'
_symmetry_space_group_name_H-M     'P 21'
_symmetry_space_group_name_Hall     'P 2yb'
loop_
    _symmetry_equiv_pos_as_xyz
    'x, y, z'
    '-x, y+1/2, -z'
_cell_length_a     9.5303(19)
_cell_length_b     20.814(4)
_cell_length_c     12.735(2)
_cell_angle_alpha     90.00
_cell_angle_beta     92.421(4)
_cell_angle_gamma     90.00
_cell_volume     2523.9(8)
_cell_formula_units_Z     2
_cell_measurement_reflns_used     13247
_cell_measurement_theta_min     2.535
_cell_measurement_theta_max     22.532
_cell_measurement_temperature     298(2)
_exptl_crystal_description     block
_exptl_crystal_colour     yellow
_exptl_crystal_size_max     0.30
_exptl_crystal_size_mid     0.24
_exptl_crystal_size_min     0.22
_exptl_crystal_density_diffrn     1.418
_exptl_crystal_density_meas     ?
_exptl_crystal_density_method     'not measured'
_exptl_crystal_F_000     1098
_exptl_absorpt_coefficient_mu     1.369
_exptl_absorpt_correction_type     'multi-scan'
_exptl_absorpt_process_details     '(SADABS; Bruker, 2001)'
_exptl_absorpt_correction_T_min     0.680
_exptl_absorpt_correction_T_max     0.742
_diffrn_ambient_temperature     298(2)
_diffrn_radiation_type     MoK\a
_diffrn_radiation_wavelength     0.71073
_diffrn_radiation_source     'fine-focus sealed tube'
_diffrn_radiation_monochromator     graphite
_diffrn_measurement_device_type     'Bruker SMART APEX CCD'
_diffrn_measurement_method     '\f and \w'
_diffrn_detector_area_resol_mean     ?
_diffrn_reflns_number     13247
_diffrn_reflns_av_R_equivalents     0.0189
_diffrn_reflns_av_sigmaI/netI     0.0454
_diffrn_reflns_theta_min     1.88
_diffrn_reflns_theta_max     26.00
_diffrn_reflns_theta_full     26.00
_diffrn_measured_fraction_theta_max     0.993
_diffrn_measured_fraction_theta_full     0.993
_diffrn_reflns_limit_h_min     -11
_diffrn_reflns_limit_h_max     8
_diffrn_reflns_limit_k_min     -25
_diffrn_reflns_limit_k_max     24
_diffrn_reflns_limit_l_min     -15
_diffrn_reflns_limit_l_max     15
_diffrn_standards_number     ?
_diffrn_standards_interval_count     ?
_diffrn_standards_interval_time     ?
_diffrn_standards_decay_%     ?
_reflns_number_total     9009
_reflns_number_gt     8750
_reflns_threshold_expression     I>2\s(I)
_refine_ls_structure_factor_coef     Fsqd
_refine_ls_matrix_type     full
_refine_ls_R_factor_all     0.0352
_refine_ls_R_factor_gt     0.0337
_refine_ls_wR_factor_gt     0.0728
_refine_ls_wR_factor_ref     0.0735
_refine_ls_goodness_of_fit_ref     1.037
_refine_ls_restrained_S_all     1.037
_refine_ls_number_reflns     9009
_refine_ls_number_parameters     642
_refine_ls_number_restraints     1
_refine_ls_hydrogen_treatment     constr
_refine_ls_weighting_scheme     calc
_refine_ls_weighting_details
         'calc w=1/[\s^2^(Fo^2^)+(0.0150P)^2^+1.9900P] where P=(Fo^2^+2Fc^2^)/3'
_atom_sites_solution_hydrogens     geom
_atom_sites_solution_primary     direct
_atom_sites_solution_secondary     difmap
_refine_ls_shift/su_max     0.002
_refine_ls_shift/su_mean     0.000
_refine_diff_density_max     1.400
_refine_diff_density_min     -0.457
_refine_ls_extinction_method     none
_refine_ls_extinction_coef     ?
_refine_ls_abs_structure_details     'Flack (1983), 3943 Friedel pairs'
_refine_ls_abs_structure_Flack     0.029(10)
loop_
    _atom_type_symbol
    _atom_type_description
    _atom_type_scat_dispersion_real
    _atom_type_scat_dispersion_imag
    _atom_type_scat_source
    'C' 'C' 0.0033 0.0016
                         'International Tables Vol C Tables 4.2.6.8 and 6.1.1.4'
    'H' 'H' 0.0000 0.0000
                         'International Tables Vol C Tables 4.2.6.8 and 6.1.1.4'
    'N' 'N' 0.0061 0.0033
                         'International Tables Vol C Tables 4.2.6.8 and 6.1.1.4'
    'O' 'O' 0.0106 0.0060
                         'International Tables Vol C Tables 4.2.6.8 and 6.1.1.4'
    'Gd' 'Gd' -0.1653 3.9035
                         'International Tables Vol C Tables 4.2.6.8 and 6.1.1.4'
_computing_data_collection     'SMART (Bruker, 2007)'
_computing_cell_refinement     'SAINT (Bruker, 2007)'
_computing_data_reduction     'SAINT (Bruker, 2007)'
_computing_structure_solution     'SHELXS97 (Sheldrick, 2008)'
_computing_structure_refinement     'SHELXL97 (Sheldrick, 2008)'
_computing_molecular_graphics     'SHELXTL (Sheldrick, 2008)'
_computing_publication_material     'SHELXTL (Sheldrick, 2008)'
loop_
    _atom_site_type_symbol
    _atom_site_label
    _atom_site_fract_x
    _atom_site_fract_y
    _atom_site_fract_z
    _atom_site_U_iso_or_equiv
    _atom_site_adp_type
    _atom_site_calc_flag
    _atom_site_refinement_flags
    _atom_site_occupancy
    _atom_site_disorder_assembly
    _atom_site_disorder_group
    C C1 0.1984(6) 0.2577(3) 0.6357(6) 0.0406(15) Uani d . 1 . .
    C C2 0.2001(6) 0.2429(3) 0.5220(6) 0.0450(16) Uani d . 1 . .
    C C3 0.2043(8) 0.2949(3) 0.4518(6) 0.0657(18) Uani d . 1 . .
    H H3 0.2027 0.3369 0.4766 0.079 Uiso calc R 1 . .
    C C4 0.2108(10) 0.2829(5) 0.3455(8) 0.086(3) Uani d . 1 . .
    H H4 0.2187 0.3170 0.2989 0.103 Uiso calc R 1 . .
    C C5 0.2058(9) 0.2200(8) 0.3072(6) 0.088(4) Uani d . 1 . .
    H H5 0.2060 0.2125 0.2352 0.106 Uiso calc R 1 . .
    C C6 0.2005(7) 0.1701(4) 0.3742(5) 0.0768(18) Uani d . 1 . .
    H H6 0.1984 0.1282 0.3486 0.092 Uiso calc R 1 . .
    C C7 0.1983(6) 0.1813(3) 0.4818(4) 0.0588(13) Uani d . 1 . .
    H H7 0.1955 0.1466 0.5276 0.071 Uiso calc R 1 . .
    C C8 0.2526(5) 0.2128(2) 0.7094(4) 0.0481(11) Uani d . 1 . .
    H H8 0.2797 0.1728 0.6845 0.058 Uiso calc R 1 . .
    C C9 0.2687(5) 0.2240(2) 0.8176(4) 0.0450(11) Uani d . 1 . .
    C C10 0.3456(5) 0.1766(2) 0.8871(4) 0.0499(11) Uani d . 1 . .
    C C11 0.4313(7) 0.1291(3) 0.8488(5) 0.0734(17) Uani d . 1 . .
    H H11 0.4386 0.1245 0.7766 0.088 Uiso calc R 1 . .
    C C12 0.5056(8) 0.0886(4) 0.9156(7) 0.091(2) Uani d . 1 . .
    H H12 0.5634 0.0573 0.8882 0.109 Uiso calc R 1 . .
    C C13 0.4954(7) 0.0937(4) 1.0210(6) 0.087(2) Uani d . 1 . .
    H H13 0.5466 0.0665 1.0660 0.104 Uiso calc R 1 . .
    C C14 0.4097(10) 0.1390(5) 1.0604(6) 0.105(3) Uani d . 1 . .
    H H14 0.4009 0.1421 1.1327 0.126 Uiso calc R 1 . .
    C C15 0.3353(8) 0.1808(4) 0.9942(5) 0.085(2) Uani d . 1 . .
    H H15 0.2779 0.2119 1.0224 0.102 Uiso calc R 1 . .
    C C16 -0.0584(5) 0.4176(2) 0.9698(4) 0.0452(10) Uani d . 1 . .
    C C17 -0.0895(5) 0.4255(3) 1.0831(4) 0.0517(12) Uani d . 1 . .
    C C18 -0.0309(5) 0.3839(5) 1.1566(3) 0.0616(11) Uani d . 1 . .
    H H18 0.0312 0.3525 1.1353 0.074 Uiso calc R 1 . .
    C C19 -0.0621(7) 0.3877(6) 1.2611(4) 0.0850(19) Uani d . 1 . .
    H H19 -0.0240 0.3580 1.3089 0.102 Uiso calc R 1 . .
    C C20 -0.1479(9) 0.4345(4) 1.2944(5) 0.098(3) Uani d . 1 . .
    H H20 -0.1701 0.4366 1.3648 0.118 Uiso calc R 1 . .
    C C21 -0.2013(9) 0.4781(4) 1.2251(5) 0.100(3) Uani d . 1 . .
    H H21 -0.2575 0.5111 1.2489 0.120 Uiso calc R 1 . .
    C C22 -0.1742(7) 0.4746(3) 1.1202(4) 0.0735(18) Uani d . 1 . .
    H H22 -0.2123 0.5050 1.0737 0.088 Uiso calc R 1 . .
    C C23 -0.1440(5) 0.4482(3) 0.8941(4) 0.0500(12) Uani d . 1 . .
    H H23 -0.2143 0.4750 0.9172 0.060 Uiso calc R 1 . .
    C C24 -0.1316(5) 0.4415(2) 0.7853(4) 0.0436(10) Uani d . 1 . .
    C C25 -0.2364(6) 0.4742(2) 0.7126(4) 0.0428(11) Uani d . 1 . .
    C C26 -0.3633(6) 0.4979(3) 0.7450(5) 0.0586(14) Uani d . 1 . .
    H H26 -0.3861 0.4936 0.8150 0.070 Uiso calc R 1 . .
    C C27 -0.4553(6) 0.5274(3) 0.6756(6) 0.0751(18) Uani d . 1 . .
    H H27 -0.5402 0.5432 0.6983 0.090 Uiso calc R 1 . .
    C C28 -0.4226(8) 0.5337(3) 0.5724(6) 0.085(2) Uani d . 1 . .
    H H28 -0.4856 0.5537 0.5251 0.102 Uiso calc R 1 . .
    C C29 -0.2989(9) 0.5112(4) 0.5386(5) 0.073(2) Uani d . 1 . .
    H H29 -0.2774 0.5155 0.4684 0.087 Uiso calc R 1 . .
    C C30 -0.2042(6) 0.4814(3) 0.6091(4) 0.0549(12) Uani d . 1 . .
    H H30 -0.1189 0.4664 0.5861 0.066 Uiso calc R 1 . .
    C C31 0.1593(5) 0.5411(2) 0.8180(4) 0.0431(10) Uani d . 1 . .
    C C32 0.1256(5) 0.5972(2) 0.8867(4) 0.0442(10) Uani d . 1 . .
    C C33 0.0830(7) 0.5865(3) 0.9877(4) 0.0640(15) Uani d . 1 . .
    H H33 0.0794 0.5447 1.0135 0.077 Uiso calc R 1 . .
    C C34 0.0461(7) 0.6369(3) 1.0503(5) 0.0794(19) Uani d . 1 . .
    H H34 0.0151 0.6287 1.1172 0.095 Uiso calc R 1 . .
    C C35 0.0539(7) 0.6987(3) 1.0163(5) 0.0721(17) Uani d . 1 . .
    H H35 0.0287 0.7325 1.0594 0.086 Uiso calc R 1 . .
    C C36 0.0990(8) 0.7100(3) 0.9186(5) 0.0818(19) Uani d . 1 . .
    H H36 0.1065 0.7521 0.8949 0.098 Uiso calc R 1 . .
    C C37 0.1340(8) 0.6599(3) 0.8537(5) 0.0719(16) Uani d . 1 . .
    H H37 0.1636 0.6687 0.7865 0.086 Uiso calc R 1 . .
    C C38 0.1460(5) 0.5486(2) 0.7089(4) 0.0459(11) Uani d . 1 . .
    H H38 0.1079 0.5868 0.6827 0.055 Uiso calc R 1 . .
    C C39 0.1864(7) 0.5022(3) 0.6366(6) 0.0470(16) Uani d . 1 . .
    C C40 0.1748(7) 0.5178(3) 0.5201(5) 0.0479(16) Uani d . 1 . .
    C C41 0.0875(6) 0.5645(3) 0.4778(4) 0.0594(13) Uani d . 1 . .
    H H41 0.0310 0.5879 0.5217 0.071 Uiso calc R 1 . .
    C C42 0.0823(8) 0.5772(3) 0.3717(5) 0.0764(18) Uani d . 1 . .
    H H42 0.0209 0.6082 0.3439 0.092 Uiso calc R 1 . .
    C C43 0.1682(12) 0.5441(7) 0.3072(6) 0.094(4) Uani d . 1 . .
    H H43 0.1645 0.5523 0.2354 0.112 Uiso calc R 1 . .
    C C44 0.2580(12) 0.4996(5) 0.3476(7) 0.104(4) Uani d . 1 . .
    H H44 0.3186 0.4783 0.3039 0.125 Uiso calc R 1 . .
    C C45 0.2603(9) 0.4853(3) 0.4538(5) 0.073(2) Uani d . 1 . .
    H H45 0.3202 0.4535 0.4806 0.088 Uiso calc R 1 . .
    C C46 0.3468(6) 0.3970(3) 1.0578(4) 0.066(2) Uani d . 1 . .
    H H46 0.2635 0.4192 1.0667 0.080 Uiso calc R 1 . .
    C C47 0.4284(6) 0.3824(7) 1.1449(4) 0.0866(17) Uani d . 1 . .
    H H47 0.4014 0.3945 1.2114 0.104 Uiso calc R 1 . .
    C C48 0.5500(8) 0.3499(4) 1.1324(5) 0.099(3) Uani d . 1 . .
    H H48 0.6077 0.3394 1.1906 0.119 Uiso calc R 1 . .
    C C49 0.5869(7) 0.3329(4) 1.0343(5) 0.084(2) Uani d . 1 . .
    H H49 0.6696 0.3103 1.0250 0.100 Uiso calc R 1 . .
    C C50 0.5004(5) 0.3495(3) 0.9479(4) 0.0518(12) Uani d . 1 . .
    C C51 0.5374(5) 0.3343(2) 0.8389(4) 0.0452(11) Uani d . 1 . .
    C C52 0.6568(5) 0.3007(3) 0.8165(4) 0.0565(13) Uani d . 1 . .
    H H52 0.7152 0.2850 0.8710 0.068 Uiso calc R 1 . .
    C C53 0.6904(6) 0.2902(3) 0.7133(5) 0.0504(13) Uani d . 1 . .
    C C54 0.6027(5) 0.3156(2) 0.6349(4) 0.0507(12) Uani d . 1 . .
    C C55 0.4842(5) 0.3477(2) 0.6641(4) 0.0479(11) Uani d . 1 . .
    H H55 0.4246 0.3639 0.6109 0.057 Uiso calc R 1 . .
    C C56 0.8148(5) 0.2501(3) 0.6833(5) 0.0644(15) Uani d . 1 . .
    H H56A 0.8062 0.2070 0.7115 0.077 Uiso calc R 1 . .
    H H56B 0.9009 0.2689 0.7127 0.077 Uiso calc R 1 . .
    C C57 0.8199(6) 0.2472(3) 0.5639(5) 0.0682(16) Uani d . 1 . .
    H H57 0.8995 0.2231 0.5375 0.082 Uiso calc R 1 . .
    C C58 0.6414(7) 0.3041(3) 0.5241(5) 0.0710(17) Uani d . 1 . .
    H H58 0.5822 0.3245 0.4688 0.085 Uiso calc R 1 . .
    C C59 0.8038(8) 0.3159(3) 0.5210(6) 0.086(2) Uani d . 1 . .
    H H59A 0.8379 0.3218 0.4510 0.104 Uiso calc R 1 . .
    H H59B 0.8392 0.3490 0.5687 0.104 Uiso calc R 1 . .
    C C60 0.6760(7) 0.2310(3) 0.5093(5) 0.0646(17) Uani d . 1 . .
    C C61 0.5839(6) 0.1819(3) 0.5623(6) 0.0771(18) Uani d . 1 . .
    H H61A 0.4949 0.1790 0.5243 0.116 Uiso calc R 1 . .
    H H61B 0.5694 0.1951 0.6333 0.116 Uiso calc R 1 . .
    H H61C 0.6292 0.1407 0.5626 0.116 Uiso calc R 1 . .
    C C62 0.6851(10) 0.2136(4) 0.3939(6) 0.106(3) Uani d . 1 . .
    H H62A 0.7325 0.2472 0.3580 0.160 Uiso calc R 1 . .
    H H62B 0.5921 0.2083 0.3631 0.160 Uiso calc R 1 . .
    H H62C 0.7363 0.1741 0.3878 0.160 Uiso calc R 1 . .
    Gd Gd1 0.191494(18) 0.38195(2) 0.805878(13) 0.03808(6) Uani d . 1 . .
    N N1 0.3797(3) 0.3811(4) 0.9598(2) 0.0506(7) Uani d . 1 . .
    N N2 0.4487(4) 0.35710(18) 0.7629(3) 0.0438(9) Uani d . 1 . .
    O O1 0.1581(4) 0.31363(18) 0.6612(3) 0.0491(9) Uani d . 1 . .
    O O2 0.2229(5) 0.2740(2) 0.8617(4) 0.0487(11) Uani d . 1 . .
    O O3 0.0450(3) 0.3816(3) 0.95033(19) 0.0506(6) Uani d . 1 . .
    O O4 -0.0349(3) 0.41022(15) 0.7441(2) 0.0481(8) Uani d . 1 . .
    O O5 0.1972(5) 0.4897(2) 0.8640(4) 0.0477(11) Uani d . 1 . .
    O O6 0.2329(4) 0.44748(18) 0.6600(3) 0.0498(9) Uani d . 1 . .
loop_
    _atom_site_aniso_label
    _atom_site_aniso_U_11
    _atom_site_aniso_U_22
    _atom_site_aniso_U_33
    _atom_site_aniso_U_12
    _atom_site_aniso_U_13
    _atom_site_aniso_U_23
    C1 0.034(3) 0.034(3) 0.053(4) -0.002(2) 0.004(3) -0.005(3)
    C2 0.035(3) 0.048(4) 0.052(4) 0.008(2) -0.001(2) -0.001(3)
    C3 0.087(5) 0.054(4) 0.056(4) 0.012(3) 0.002(3) 0.002(3)
    C4 0.105(6) 0.092(7) 0.061(4) 0.011(5) 0.008(4) 0.017(4)
    C5 0.106(7) 0.110(10) 0.047(5) 0.035(6) 0.007(4) -0.003(4)
    C6 0.086(5) 0.083(5) 0.061(4) 0.021(4) -0.002(3) -0.023(3)
    C7 0.060(3) 0.057(3) 0.060(3) 0.004(3) 0.004(3) -0.008(3)
    C8 0.053(3) 0.034(3) 0.058(3) 0.007(2) 0.010(2) -0.005(2)
    C9 0.044(3) 0.037(3) 0.055(3) -0.0030(19) 0.010(2) 0.005(2)
    C10 0.051(3) 0.040(3) 0.059(3) -0.001(2) 0.006(2) 0.008(2)
    C11 0.088(4) 0.064(4) 0.069(4) 0.024(3) 0.011(3) 0.013(3)
    C12 0.090(5) 0.075(5) 0.109(6) 0.035(4) 0.015(4) 0.027(4)
    C13 0.073(4) 0.090(5) 0.097(5) 0.011(4) 0.000(4) 0.037(4)
    C14 0.130(7) 0.124(8) 0.063(4) 0.045(6) 0.002(4) 0.024(4)
    C15 0.098(5) 0.090(5) 0.067(4) 0.031(4) 0.009(3) 0.006(3)
    C16 0.051(3) 0.037(3) 0.049(3) 0.001(2) 0.011(2) 0.005(2)
    C17 0.053(3) 0.056(3) 0.047(3) -0.002(2) 0.014(2) -0.002(2)
    C18 0.069(3) 0.060(3) 0.058(2) 0.009(5) 0.014(2) 0.004(5)
    C19 0.111(4) 0.092(5) 0.054(3) 0.017(6) 0.024(3) 0.021(5)
    C20 0.142(7) 0.108(6) 0.047(3) 0.030(5) 0.032(4) -0.004(4)
    C21 0.138(7) 0.110(6) 0.054(3) 0.056(5) 0.023(4) -0.010(4)
    C22 0.093(5) 0.077(4) 0.051(3) 0.029(3) 0.015(3) -0.001(3)
    C23 0.040(2) 0.059(3) 0.051(3) 0.015(2) 0.010(2) -0.007(2)
    C24 0.044(3) 0.038(3) 0.049(3) -0.0015(19) 0.008(2) -0.005(2)
    C25 0.037(3) 0.040(3) 0.051(3) -0.002(2) 0.000(2) -0.006(2)
    C26 0.045(3) 0.063(4) 0.068(4) 0.004(2) 0.001(3) -0.004(3)
    C27 0.047(3) 0.072(4) 0.105(5) 0.015(3) -0.010(3) -0.009(4)
    C28 0.088(5) 0.060(4) 0.103(6) 0.016(4) -0.043(4) 0.002(4)
    C29 0.103(6) 0.061(5) 0.053(4) 0.007(4) -0.012(3) 0.004(3)
    C30 0.059(3) 0.045(3) 0.060(3) 0.006(2) 0.001(3) -0.005(3)
    C31 0.043(3) 0.039(3) 0.048(3) -0.0010(19) 0.009(2) -0.001(2)
    C32 0.045(3) 0.041(3) 0.047(2) 0.0007(19) 0.002(2) -0.003(2)
    C33 0.089(4) 0.052(3) 0.052(3) 0.002(3) 0.009(3) 0.002(2)
    C34 0.104(5) 0.079(5) 0.056(3) 0.007(4) 0.015(3) -0.019(3)
    C35 0.075(4) 0.067(4) 0.075(4) 0.012(3) 0.002(3) -0.030(3)
    C36 0.122(6) 0.038(3) 0.086(4) 0.012(3) 0.008(4) -0.004(3)
    C37 0.111(5) 0.046(3) 0.060(3) 0.003(3) 0.011(3) 0.001(3)
    C38 0.061(3) 0.031(2) 0.046(3) 0.007(2) 0.010(2) 0.0083(19)
    C39 0.047(4) 0.051(4) 0.044(4) -0.003(3) 0.014(3) 0.004(3)
    C40 0.054(4) 0.045(4) 0.045(3) -0.002(3) 0.011(3) 0.003(3)
    C41 0.073(4) 0.058(4) 0.048(3) 0.005(3) 0.010(3) 0.005(2)
    C42 0.100(5) 0.070(4) 0.058(4) -0.001(4) -0.003(3) 0.013(3)
    C43 0.152(9) 0.085(8) 0.044(5) 0.008(6) 0.006(5) 0.004(4)
    C44 0.174(10) 0.088(7) 0.054(5) 0.033(7) 0.037(6) -0.005(4)
    C45 0.116(6) 0.048(4) 0.057(4) 0.016(4) 0.019(4) -0.002(3)
    C46 0.063(3) 0.078(6) 0.058(3) 0.009(3) 0.007(2) -0.015(3)
    C47 0.087(4) 0.120(5) 0.052(3) 0.001(7) 0.003(3) -0.018(7)
    C48 0.090(5) 0.151(8) 0.056(3) 0.026(5) -0.009(3) -0.006(4)
    C49 0.064(4) 0.125(6) 0.061(4) 0.030(4) -0.004(3) -0.007(4)
    C50 0.046(3) 0.052(3) 0.058(3) 0.002(2) 0.007(2) -0.003(2)
    C51 0.040(2) 0.040(3) 0.055(3) 0.0012(19) 0.006(2) -0.003(2)
    C52 0.047(3) 0.056(3) 0.066(3) 0.009(2) 0.000(2) -0.008(3)
    C53 0.034(3) 0.046(3) 0.072(4) 0.005(2) 0.012(3) -0.009(3)
    C54 0.053(3) 0.039(3) 0.061(3) -0.003(2) 0.022(2) -0.003(2)
    C55 0.053(3) 0.040(3) 0.051(3) 0.011(2) 0.012(2) 0.008(2)
    C56 0.038(3) 0.070(4) 0.086(4) 0.005(2) 0.011(3) -0.018(3)
    C57 0.049(3) 0.059(4) 0.100(5) 0.002(3) 0.033(3) -0.010(3)
    C58 0.090(4) 0.066(4) 0.060(3) 0.020(3) 0.035(3) 0.002(3)
    C59 0.099(5) 0.061(4) 0.105(5) -0.003(3) 0.063(4) -0.006(4)
    C60 0.070(4) 0.059(4) 0.066(4) 0.012(3) 0.024(3) -0.018(3)
    C61 0.055(3) 0.067(4) 0.110(5) -0.006(3) 0.009(3) -0.023(4)
    C62 0.133(7) 0.107(6) 0.081(5) 0.042(5) 0.020(4) -0.030(4)
    Gd1 0.04094(10) 0.03390(10) 0.04003(9) 0.00921(12) 0.00911(6) 0.00091(15)
    N1 0.0537(19) 0.0507(19) 0.0479(17) -0.004(3) 0.0085(14) -0.006(4)
    N2 0.044(2) 0.043(2) 0.046(2) 0.0035(15) 0.0115(17) 0.0020(15)
    O1 0.054(2) 0.041(2) 0.052(2) 0.0123(17) 0.0020(18) -0.0002(15)
    O2 0.060(2) 0.042(2) 0.045(3) 0.0052(18) 0.0094(19) -0.001(2)
    O3 0.0519(15) 0.0512(16) 0.0496(14) 0.016(3) 0.0123(12) 0.007(3)
    O4 0.0523(18) 0.0517(19) 0.0410(16) 0.0099(14) 0.0107(14) -0.0060(13)
    O5 0.060(3) 0.037(2) 0.046(3) 0.0077(17) 0.0071(18) 0.0028(19)
    O6 0.061(2) 0.042(2) 0.0484(19) 0.0111(18) 0.0178(18) 0.0027(15)
loop_
    _geom_bond_atom_site_label_1
    _geom_bond_atom_site_label_2
    _geom_bond_site_symmetry_2
    _geom_bond_distance
    _geom_bond_publ_flag
    C1 O1 . 1.273(7) ?
    C1 C8 . 1.408(8) ?
    C1 C2 . 1.480(10) ?
    C2 C7 . 1.381(9) ?
    C2 C3 . 1.406(10) ?
    C3 C4 . 1.381(12) ?
    C3 H3 . 0.9300 ?
    C4 C5 . 1.397(18) ?
    C4 H4 . 0.9300 ?
    C5 C6 . 1.346(15) ?
    C5 H5 . 0.9300 ?
    C6 C7 . 1.391(8) ?
    C6 H6 . 0.9300 ?
    C7 H7 . 0.9300 ?
    C8 C9 . 1.400(7) ?
    C8 H8 . 0.9300 ?
    C9 O2 . 1.269(6) ?
    C9 C10 . 1.498(7) ?
    C10 C15 . 1.374(8) ?
    C10 C11 . 1.384(8) ?
    C11 C12 . 1.372(9) ?
    C11 H11 . 0.9300 ?
    C12 C13 . 1.355(10) ?
    C12 H12 . 0.9300 ?
    C13 C14 . 1.357(11) ?
    C13 H13 . 0.9300 ?
    C14 C15 . 1.386(9) ?
    C14 H14 . 0.9300 ?
    C15 H15 . 0.9300 ?
    C16 O3 . 1.269(6) ?
    C16 C23 . 1.392(7) ?
    C16 C17 . 1.495(6) ?
    C17 C18 . 1.376(8) ?
    C17 C22 . 1.397(7) ?
    C18 C19 . 1.378(6) ?
    C18 H18 . 0.9300 ?
    C19 C20 . 1.352(11) ?
    C19 H19 . 0.9300 ?
    C20 C21 . 1.350(10) ?
    C20 H20 . 0.9300 ?
    C21 C22 . 1.373(8) ?
    C21 H21 . 0.9300 ?
    C22 H22 . 0.9300 ?
    C23 C24 . 1.402(6) ?
    C23 H23 . 0.9300 ?
    C24 O4 . 1.261(5) ?
    C24 C25 . 1.496(7) ?
    C25 C30 . 1.375(8) ?
    C25 C26 . 1.385(7) ?
    C26 C27 . 1.365(8) ?
    C26 H26 . 0.9300 ?
    C27 C28 . 1.370(10) ?
    C27 H27 . 0.9300 ?
    C28 C29 . 1.356(10) ?
    C28 H28 . 0.9300 ?
    C29 C30 . 1.391(9) ?
    C29 H29 . 0.9300 ?
    C30 H30 . 0.9300 ?
    C31 O5 . 1.266(6) ?
    C31 C38 . 1.399(6) ?
    C31 C32 . 1.502(6) ?
    C32 C37 . 1.374(8) ?
    C32 C33 . 1.383(7) ?
    C33 C34 . 1.374(8) ?
    C33 H33 . 0.9300 ?
    C34 C35 . 1.358(9) ?
    C34 H34 . 0.9300 ?
    C35 C36 . 1.355(9) ?
    C35 H35 . 0.9300 ?
    C36 C37 . 1.381(8) ?
    C36 H36 . 0.9300 ?
    C37 H37 . 0.9300 ?
    C38 C39 . 1.399(9) ?
    C38 H38 . 0.9300 ?
    C39 O6 . 1.253(8) ?
    C39 C40 . 1.519(10) ?
    C40 C45 . 1.376(9) ?
    C40 C41 . 1.374(9) ?
    C41 C42 . 1.375(8) ?
    C41 H41 . 0.9300 ?
    C42 C43 . 1.370(13) ?
    C42 H42 . 0.9300 ?
    C43 C44 . 1.348(16) ?
    C43 H43 . 0.9300 ?
    C44 C45 . 1.384(11) ?
    C44 H44 . 0.9300 ?
    C45 H45 . 0.9300 ?
    C46 N1 . 1.340(6) ?
    C46 C47 . 1.362(8) ?
    C46 H46 . 0.9300 ?
    C47 C48 . 1.356(11) ?
    C47 H47 . 0.9300 ?
    C48 C49 . 1.360(9) ?
    C48 H48 . 0.9300 ?
    C49 C50 . 1.390(8) ?
    C49 H49 . 0.9300 ?
    C50 N1 . 1.340(7) ?
    C50 C51 . 1.481(7) ?
    C51 N2 . 1.344(6) ?
    C51 C52 . 1.376(7) ?
    C52 C53 . 1.383(8) ?
    C52 H52 . 0.9300 ?
    C53 C54 . 1.379(8) ?
    C53 C56 . 1.513(7) ?
    C54 C55 . 1.376(7) ?
    C54 C58 . 1.493(7) ?
    C55 N2 . 1.331(6) ?
    C55 H55 . 0.9300 ?
    C56 C57 . 1.525(9) ?
    C56 H56A . 0.9700 ?
    C56 H56B . 0.9700 ?
    C57 C59 . 1.537(9) ?
    C57 C60 . 1.548(9) ?
    C57 H57 . 0.9800 ?
    C58 C59 . 1.570(10) ?
    C58 C60 . 1.569(9) ?
    C58 H58 . 0.9800 ?
    C59 H59A . 0.9700 ?
    C59 H59B . 0.9700 ?
    C60 C62 . 1.519(9) ?
    C60 C61 . 1.524(10) ?
    C61 H61A . 0.9600 ?
    C61 H61B . 0.9600 ?
    C61 H61C . 0.9600 ?
    C62 H62A . 0.9600 ?
    C62 H62B . 0.9600 ?
    C62 H62C . 0.9600 ?
    Gd1 O1 . 2.338(4) YES
    Gd1 O2 . 2.371(5) YES
    Gd1 O3 . 2.356(2) YES
    Gd1 O4 . 2.340(3) YES
    Gd1 O5 . 2.361(5) YES
    Gd1 O6 . 2.351(4) YES
    Gd1 N1 . 2.601(3) YES
    Gd1 N2 . 2.587(4) YES
loop_
    _geom_angle_atom_site_label_1
    _geom_angle_atom_site_label_2
    _geom_angle_atom_site_label_3
    _geom_angle_site_symmetry_1
    _geom_angle_site_symmetry_3
    _geom_angle
    _geom_angle_publ_flag
    O1 C1 C8 . . 122.9(6) ?
    O1 C1 C2 . . 117.1(6) ?
    C8 C1 C2 . . 119.7(6) ?
    C7 C2 C3 . . 118.6(6) ?
    C7 C2 C1 . . 123.7(6) ?
    C3 C2 C1 . . 117.7(6) ?
    C4 C3 C2 . . 119.2(7) ?
    C4 C3 H3 . . 120.4 ?
    C2 C3 H3 . . 120.4 ?
    C3 C4 C5 . . 120.6(8) ?
    C3 C4 H4 . . 119.7 ?
    C5 C4 H4 . . 119.7 ?
    C6 C5 C4 . . 120.3(7) ?
    C6 C5 H5 . . 119.9 ?
    C4 C5 H5 . . 119.9 ?
    C5 C6 C7 . . 119.8(8) ?
    C5 C6 H6 . . 120.1 ?
    C7 C6 H6 . . 120.1 ?
    C2 C7 C6 . . 121.4(6) ?
    C2 C7 H7 . . 119.3 ?
    C6 C7 H7 . . 119.3 ?
    C9 C8 C1 . . 124.5(5) ?
    C9 C8 H8 . . 117.7 ?
    C1 C8 H8 . . 117.7 ?
    O2 C9 C8 . . 123.2(5) ?
    O2 C9 C10 . . 116.7(5) ?
    C8 C9 C10 . . 120.1(4) ?
    C15 C10 C11 . . 117.6(5) ?
    C15 C10 C9 . . 119.4(5) ?
    C11 C10 C9 . . 123.0(5) ?
    C12 C11 C10 . . 121.1(6) ?
    C12 C11 H11 . . 119.4 ?
    C10 C11 H11 . . 119.4 ?
    C13 C12 C11 . . 120.6(7) ?
    C13 C12 H12 . . 119.7 ?
    C11 C12 H12 . . 119.7 ?
    C12 C13 C14 . . 119.4(6) ?
    C12 C13 H13 . . 120.3 ?
    C14 C13 H13 . . 120.3 ?
    C13 C14 C15 . . 120.8(7) ?
    C13 C14 H14 . . 119.6 ?
    C15 C14 H14 . . 119.6 ?
    C10 C15 C14 . . 120.5(7) ?
    C10 C15 H15 . . 119.8 ?
    C14 C15 H15 . . 119.8 ?
    O3 C16 C23 . . 124.9(4) ?
    O3 C16 C17 . . 116.2(4) ?
    C23 C16 C17 . . 118.9(4) ?
    C18 C17 C22 . . 117.0(5) ?
    C18 C17 C16 . . 119.7(5) ?
    C22 C17 C16 . . 123.2(5) ?
    C19 C18 C17 . . 121.5(8) ?
    C19 C18 H18 . . 119.2 ?
    C17 C18 H18 . . 119.2 ?
    C20 C19 C18 . . 120.2(8) ?
    C20 C19 H19 . . 119.9 ?
    C18 C19 H19 . . 119.9 ?
    C19 C20 C21 . . 119.7(6) ?
    C19 C20 H20 . . 120.2 ?
    C21 C20 H20 . . 120.2 ?
    C20 C21 C22 . . 121.3(6) ?
    C20 C21 H21 . . 119.4 ?
    C22 C21 H21 . . 119.4 ?
    C21 C22 C17 . . 120.2(6) ?
    C21 C22 H22 . . 119.9 ?
    C17 C22 H22 . . 119.9 ?
    C16 C23 C24 . . 124.6(4) ?
    C16 C23 H23 . . 117.7 ?
    C24 C23 H23 . . 117.7 ?
    O4 C24 C23 . . 123.7(4) ?
    O4 C24 C25 . . 117.3(4) ?
    C23 C24 C25 . . 119.0(4) ?
    C30 C25 C26 . . 118.7(5) ?
    C30 C25 C24 . . 118.2(5) ?
    C26 C25 C24 . . 123.1(5) ?
    C27 C26 C25 . . 120.8(6) ?
    C27 C26 H26 . . 119.6 ?
    C25 C26 H26 . . 119.6 ?
    C26 C27 C28 . . 119.9(6) ?
    C26 C27 H27 . . 120.0 ?
    C28 C27 H27 . . 120.0 ?
    C29 C28 C27 . . 120.5(6) ?
    C29 C28 H28 . . 119.8 ?
    C27 C28 H28 . . 119.8 ?
    C28 C29 C30 . . 119.9(7) ?
    C28 C29 H29 . . 120.0 ?
    C30 C29 H29 . . 120.0 ?
    C25 C30 C29 . . 120.2(6) ?
    C25 C30 H30 . . 119.9 ?
    C29 C30 H30 . . 119.9 ?
    O5 C31 C38 . . 124.4(4) ?
    O5 C31 C32 . . 116.9(4) ?
    C38 C31 C32 . . 118.7(4) ?
    C37 C32 C33 . . 117.5(5) ?
    C37 C32 C31 . . 122.9(4) ?
    C33 C32 C31 . . 119.7(4) ?
    C34 C33 C32 . . 120.6(6) ?
    C34 C33 H33 . . 119.7 ?
    C32 C33 H33 . . 119.7 ?
    C35 C34 C33 . . 121.3(6) ?
    C35 C34 H34 . . 119.3 ?
    C33 C34 H34 . . 119.3 ?
    C36 C35 C34 . . 118.7(5) ?
    C36 C35 H35 . . 120.6 ?
    C34 C35 H35 . . 120.6 ?
    C35 C36 C37 . . 120.8(6) ?
    C35 C36 H36 . . 119.6 ?
    C37 C36 H36 . . 119.6 ?
    C32 C37 C36 . . 121.0(6) ?
    C32 C37 H37 . . 119.5 ?
    C36 C37 H37 . . 119.5 ?
    C31 C38 C39 . . 124.1(5) ?
    C31 C38 H38 . . 117.9 ?
    C39 C38 H38 . . 117.9 ?
    O6 C39 C38 . . 125.1(6) ?
    O6 C39 C40 . . 115.9(6) ?
    C38 C39 C40 . . 118.9(6) ?
    C45 C40 C41 . . 118.2(6) ?
    C45 C40 C39 . . 118.3(6) ?
    C41 C40 C39 . . 123.5(6) ?
    C42 C41 C40 . . 121.1(6) ?
    C42 C41 H41 . . 119.4 ?
    C40 C41 H41 . . 119.4 ?
    C43 C42 C41 . . 119.6(7) ?
    C43 C42 H42 . . 120.2 ?
    C41 C42 H42 . . 120.2 ?
    C44 C43 C42 . . 120.2(7) ?
    C44 C43 H43 . . 119.9 ?
    C42 C43 H43 . . 119.9 ?
    C43 C44 C45 . . 120.2(8) ?
    C43 C44 H44 . . 119.9 ?
    C45 C44 H44 . . 119.9 ?
    C40 C45 C44 . . 120.6(8) ?
    C40 C45 H45 . . 119.7 ?
    C44 C45 H45 . . 119.7 ?
    N1 C46 C47 . . 123.7(6) ?
    N1 C46 H46 . . 118.1 ?
    C47 C46 H46 . . 118.1 ?
    C48 C47 C46 . . 118.5(6) ?
    C48 C47 H47 . . 120.8 ?
    C46 C47 H47 . . 120.8 ?
    C47 C48 C49 . . 119.5(6) ?
    C47 C48 H48 . . 120.2 ?
    C49 C48 H48 . . 120.2 ?
    C48 C49 C50 . . 119.7(6) ?
    C48 C49 H49 . . 120.2 ?
    C50 C49 H49 . . 120.2 ?
    N1 C50 C49 . . 121.0(5) ?
    N1 C50 C51 . . 116.8(4) ?
    C49 C50 C51 . . 122.2(5) ?
    N2 C51 C52 . . 122.1(4) ?
    N2 C51 C50 . . 115.6(4) ?
    C52 C51 C50 . . 122.3(5) ?
    C51 C52 C53 . . 120.2(5) ?
    C51 C52 H52 . . 119.9 ?
    C53 C52 H52 . . 119.9 ?
    C54 C53 C52 . . 118.1(5) ?
    C54 C53 C56 . . 119.1(5) ?
    C52 C53 C56 . . 122.8(5) ?
    C55 C54 C53 . . 118.0(5) ?
    C55 C54 C58 . . 124.8(5) ?
    C53 C54 C58 . . 117.2(5) ?
    N2 C55 C54 . . 124.8(5) ?
    N2 C55 H55 . . 117.6 ?
    C54 C55 H55 . . 117.6 ?
    C53 C56 C57 . . 109.4(5) ?
    C53 C56 H56A . . 109.8 ?
    C57 C56 H56A . . 109.8 ?
    C53 C56 H56B . . 109.8 ?
    C57 C56 H56B . . 109.8 ?
    H56A C56 H56B . . 108.2 ?
    C56 C57 C59 . . 108.1(5) ?
    C56 C57 C60 . . 113.0(4) ?
    C59 C57 C60 . . 88.2(5) ?
    C56 C57 H57 . . 114.8 ?
    C59 C57 H57 . . 114.8 ?
    C60 C57 H57 . . 114.8 ?
    C54 C58 C59 . . 106.4(6) ?
    C54 C58 C60 . . 109.3(5) ?
    C59 C58 C60 . . 86.3(5) ?
    C54 C58 H58 . . 116.9 ?
    C59 C58 H58 . . 116.9 ?
    C60 C58 H58 . . 116.9 ?
    C57 C59 C58 . . 85.9(5) ?
    C57 C59 H59A . . 114.3 ?
    C58 C59 H59A . . 114.3 ?
    C57 C59 H59B . . 114.3 ?
    C58 C59 H59B . . 114.3 ?
    H59A C59 H59B . . 111.5 ?
    C62 C60 C61 . . 109.0(6) ?
    C62 C60 C57 . . 113.6(6) ?
    C61 C60 C57 . . 117.6(6) ?
    C62 C60 C58 . . 111.6(6) ?
    C61 C60 C58 . . 118.0(5) ?
    C57 C60 C58 . . 85.6(5) ?
    C60 C61 H61A . . 109.5 ?
    C60 C61 H61B . . 109.5 ?
    H61A C61 H61B . . 109.5 ?
    C60 C61 H61C . . 109.5 ?
    H61A C61 H61C . . 109.5 ?
    H61B C61 H61C . . 109.5 ?
    C60 C62 H62A . . 109.5 ?
    C60 C62 H62B . . 109.5 ?
    H62A C62 H62B . . 109.5 ?
    C60 C62 H62C . . 109.5 ?
    H62A C62 H62C . . 109.5 ?
    H62B C62 H62C . . 109.5 ?
    O1 Gd1 O4 . . 78.18(11) ?
    O1 Gd1 O6 . . 75.64(11) ?
    O4 Gd1 O6 . . 76.79(12) ?
    O1 Gd1 O3 . . 123.22(16) ?
    O4 Gd1 O3 . . 72.24(10) ?
    O6 Gd1 O3 . . 138.02(15) ?
    O1 Gd1 O5 . . 145.58(14) ?
    O4 Gd1 O5 . . 82.84(14) ?
    O6 Gd1 O5 . . 72.19(14) ?
    O3 Gd1 O5 . . 76.41(19) ?
    O1 Gd1 O2 . . 70.82(14) ?
    O4 Gd1 O2 . . 116.22(14) ?
    O6 Gd1 O2 . . 139.74(14) ?
    O3 Gd1 O2 . . 80.47(18) ?
    O5 Gd1 O2 . . 143.59(9) ?
    O1 Gd1 N2 . . 79.06(12) ?
    O4 Gd1 N2 . . 147.95(11) ?
    O6 Gd1 N2 . . 75.92(12) ?
    O3 Gd1 N2 . . 139.73(11) ?
    O5 Gd1 N2 . . 104.29(14) ?
    O2 Gd1 N2 . . 76.43(13) ?
    O1 Gd1 N1 . . 131.03(17) ?
    O4 Gd1 N1 . . 148.41(12) ?
    O6 Gd1 N1 . . 117.77(16) ?
    O3 Gd1 N1 . . 79.88(9) ?
    O5 Gd1 N1 . . 76.3(2) ?
    O2 Gd1 N1 . . 72.2(2) ?
    N2 Gd1 N1 . . 61.87(11) ?
    C46 N1 C50 . . 117.5(4) ?
    C46 N1 Gd1 . . 121.2(3) ?
    C50 N1 Gd1 . . 119.1(3) ?
    C55 N2 C51 . . 116.8(4) ?
    C55 N2 Gd1 . . 120.7(3) ?
    C51 N2 Gd1 . . 119.4(3) ?
    C1 O1 Gd1 . . 136.5(4) ?
    C9 O2 Gd1 . . 133.3(4) ?
    C16 O3 Gd1 . . 129.9(3) ?
    C24 O4 Gd1 . . 132.1(3) ?
    C31 O5 Gd1 . . 131.0(4) ?
    C39 O6 Gd1 . . 130.2(4) ?
