# Supplementary material for: Tris(dibenzoyl­methanido-κ2 O,O′)[(6S,8S)-(+)-7,7-dimethyl-3-(2-pyrid­yl)-5,6,7,8-tetra­hydro-6,8-methano­isoquinoline-κ2 N,N′]gadolinium(III)
Source: Acta Crystallogr Sect E Struct Rep Online. 2009 Aug 8;65(Pt 9):m1050. doi: 10.1107/S1600536809030700 (PMC2969912; doi:10.1107/S1600536809030700)
Supplement: Supplementary file 2 [file e-65-m1050-Isup2.hkl]

# 
# h,k,l, Fc-squared, Fo-squared, sigma(Fo-squared) and status flag 
# 
data_I
_shelx_title ' Li-(I) in P2(1)' 
_shelx_refln_list_code          4 
_shelx_F_calc_maximum      252.73 
_exptl_crystal_F_000      1098.00 
_reflns_d_resolution_high  0.8107 
 
loop_ 
 _symmetry_equiv_pos_as_xyz 
 'x, y, z' 
 '-x, y+1/2, -z' 
 
_cell_length_a     9.5303 
_cell_length_b    20.8142 
_cell_length_c    12.7346 
_cell_angle_alpha  90.000 
_cell_angle_beta   92.421 
_cell_angle_gamma  90.000 
 
_shelx_F_squared_multiplier     1.000 
 
loop_ 
 _refln_index_h 
 _refln_index_k 
 _refln_index_l 
 _refln_F_squared_calc 
 _refln_F_squared_meas 
 _refln_F_squared_sigma 
 _refln_observed_status 
   1 -25   0      709.62      825.36     43.49 o 
   2 -25   0      365.87      427.65     43.71 o 
   0 -24   0     1051.78     1078.53     71.27 o 
   1 -24   0      137.66      174.92     18.30 o 
   2 -24   0      277.16      294.08     23.36 o 
   3 -24   0      331.88      402.10     42.36 o 
   4 -24   0       23.81       31.91     19.50 o 
   1 -23   0      475.57      494.86     30.43 o 
   2 -23   0      306.92      357.17     31.60 o 
   3 -23   0       46.88       91.45     21.52 o 
   4 -23   0      717.16      795.16     45.10 o 
   5 -23   0      142.59      129.10     26.90 o 
   0 -22   0      586.30      601.13     47.74 o 
   1 -22   0      271.17      337.14     35.64 o 
   2 -22   0      364.97      399.70     26.31 o 
   3 -22   0      538.73      569.52     49.09 o 
   4 -22   0       49.02       57.25     13.29 o 
   5 -22   0      520.38      558.76     51.77 o 
   6 -22   0      152.43      209.79     32.28 o 
   1 -21   0      510.45      531.17     30.19 o 
   2 -21   0      329.12      370.68     24.93 o 
   3 -21   0      116.21      133.05     19.16 o 
   4 -21   0      500.43      510.35     47.07 o 
   5 -21   0      259.40      256.86     32.95 o 
   6 -21   0      634.73      626.00     55.81 o 
   0 -20   0     2059.70     2146.30    110.95 o 
   1 -20   0      132.13      140.12     15.21 o 
   2 -20   0      727.90      720.82     36.57 o 
   3 -20   0      789.37      737.62     50.43 o 
   4 -20   0       46.39       51.10     18.83 o 
   5 -20   0     1005.59      993.81     69.93 o 
   6 -20   0      127.29      131.12     25.55 o 
   7 -20   0      202.46      224.58     31.60 o 
   1 -19   0     2843.71     2802.87     95.80 o 
   2 -19   0      869.31      879.32     41.11 o 
   3 -19   0      503.90      464.63     37.65 o 
   4 -19   0      809.41      755.10     59.84 o 
   5 -19   0      166.94      193.65     27.57 o 
   6 -19   0      901.26      784.69     61.86 o 
   7 -19   0      461.76      495.56     47.07 o 
   0 -18   0     3008.13     2967.97    139.86 o 
   1 -18   0      990.95      996.91     43.50 o 
   2 -18   0     2034.00     2041.85     73.65 o 
   3 -18   0     2168.38     2046.78     99.52 o 
   4 -18   0       72.75       45.05     18.15 o 
   5 -18   0     1298.08     1256.72     80.02 o 
   6 -18   0      245.02      272.32     32.95 o 
   7 -18   0      105.32      116.33     22.19 o 
   8 -18   0      284.18      255.51     32.95 o 
   1 -17   0     2857.21     2864.50     95.31 o 
   2 -17   0      884.95      901.02     55.14 o 
   3 -17   0      974.60      921.86     57.15 o 
   4 -17   0     2034.30     2098.71     74.76 o 
   5 -17   0      193.18      168.10     26.22 o 
   6 -17   0     1344.35     1286.97     84.05 o 
   7 -17   0      742.58      654.24     54.46 o 
   8 -17   0       71.88       76.65     18.15 o 
   0 -16   0     2983.82     3046.64    139.86 o 
   1 -16   0      832.44      822.64     36.35 o 
   2 -16   0     1688.36     1722.02     82.03 o 
   3 -16   0     1437.57     1399.94     73.29 o 
   4 -16   0      336.43      337.31     22.97 o 
   5 -16   0     2749.40     2657.32    130.45 o 
   6 -16   0      599.45      583.64     48.41 o 
   7 -16   0      325.01      341.58     37.65 o 
   8 -16   0      865.06      893.62     65.90 o 
   9 -16   0       60.05      104.22     20.84 o 
   1 -15   0     3374.99     3309.01    172.13 o 
   2 -15   0     1905.46     1936.51     92.79 o 
   3 -15   0      245.57      258.20     24.21 o 
   4 -15   0     1314.33     1243.97     48.44 o 
   5 -15   0      282.13      279.05     32.95 o 
   6 -15   0     1895.11     1890.79    104.22 o 
   7 -15   0      949.02      876.81     63.21 o 
   8 -15   0      147.94      135.15     23.53 o 
   9 -15   0      678.26      693.24     57.15 o 
   0 -14   0     5234.82     5549.31    234.67 o 
   1 -14   0      482.63      540.61     36.98 o 
   2 -14   0     2826.12     2805.92    127.76 o 
   3 -14   0     2404.19     2514.10    114.31 o 
   4 -14   0      138.02      136.19     14.36 o 
   6 -14   0     1087.39      981.03     67.91 o 
   7 -14   0      179.38      185.58     27.57 o 
   8 -14   0      699.16      695.93     57.15 o 
   9 -14   0       46.90       79.34     18.15 o 
   1 -13   0     3198.47     3158.93    139.86 o 
   2 -13   0     2368.46     2544.36    112.96 o 
   3 -13   0      311.78      336.87     25.55 o 
   4 -13   0     3592.91     3524.36    106.72 o 
   5 -13   0      281.34      319.15     35.64 o 
   6 -13   0     1195.45     1111.48     68.58 o 
   7 -13   0      831.95      823.69     61.19 o 
   8 -13   0       50.26       29.59     15.47 o 
   9 -13   0      366.00      380.58     39.67 o 
  10 -13   0      200.92      238.70     30.26 o 
   0 -12   0     5945.97     6114.80    254.17 o 
   1 -12   0     1507.87     1523.66     75.98 o 
   2 -12   0     4326.14     4217.29    184.24 o 
   3 -12   0     1268.36     1222.42     57.83 o 
   4 -12   0        2.42       21.62      9.47 o 
   5 -12   0     3252.46     3016.35    102.32 o 
   6 -12   0      279.80      269.63     30.26 o 
   7 -12   0      256.83      234.67     30.93 o 
   8 -12   0      706.75      698.62     54.46 o 
   9 -12   0       18.47       34.96     13.45 o 
  10 -12   0      123.95      161.38     25.55 o 
   1 -11   0     8130.67     8351.20    329.48 o 
   2 -11   0     2747.58     2777.01    125.74 o 
   3 -11   0      121.59      131.79     16.14 o 
   4 -11   0     4001.41     3751.39    120.41 o 
   5 -11   0      124.30      132.50     19.84 o 
   6 -11   0     1593.77     1516.93     80.02 o 
   7 -11   0     1305.50     1229.82     72.62 o 
   8 -11   0       27.28       43.71     16.81 o 
   9 -11   0      619.35      565.49     49.09 o 
  10 -11   0      195.80      237.36     29.59 o 
   0 -10   0    11392.50    12196.66    487.49 o 
   1 -10   0     1850.78     1878.68     84.05 o 
   2 -10   0     5723.57     5873.41    239.37 o 
   4 -10   0      183.87      156.31     13.54 o 
   5 -10   0     4215.51     3932.96    256.18 o 
   6 -10   0      839.92      755.78     52.45 o 
   7 -10   0     2050.95     1919.03    106.91 o 
   8 -10   0     1156.25     1180.06     75.31 o 
   9 -10   0        1.03       37.65     15.47 o 
  10 -10   0      537.45      572.88     49.76 o 
   1  -9   0    12689.73    13700.82    537.25 o 
   3  -9   0     2038.74     1997.70    103.55 o 
   4  -9   0     6071.57     6013.97    186.26 o 
   5  -9   0      713.60      753.31     34.55 o 
   6  -9   0     2352.73     2307.66    100.52 o 
   7  -9   0     1706.91     1635.28     92.79 o 
   8  -9   0      260.05      239.37     30.26 o 
   9  -9   0     1206.90     1219.06     76.65 o 
  10  -9   0       79.80      129.77     22.19 o 
  11  -9   0      258.47      303.92     34.29 o 
   1  -8   0     1580.67     1727.39     80.02 o 
   2  -8   0     4761.97     4761.93    197.69 o 
   3  -8   0     4272.25     4070.18    115.65 o 
   4  -8   0     1900.08     1769.50     59.77 o 
   5  -8   0     8351.85     8401.58    251.86 o 
   6  -8   0     1355.93     1412.10     52.62 o 
   7  -8   0      908.36      745.02     53.12 o 
   8  -8   0     2528.67     2466.36    129.77 o 
   9  -8   0       86.90      129.10     23.53 o 
  10  -8   0      679.65      740.98     57.15 o 
  11  -8   0      451.69      557.42     49.09 o 
   1  -7   0    14658.92    15851.15    628.69 o 
   2  -7   0     2887.92     2872.11     80.20 o 
   3  -7   0      977.40      858.00     31.28 o 
   4  -7   0    10315.88    10294.95    301.30 o 
   5  -7   0      736.16      728.27     31.49 o 
   6  -7   0     2496.65     2488.63     88.42 o 
   7  -7   0     1533.09     1509.54     80.69 o 
   8  -7   0      106.01       90.77     21.52 o 
   9  -7   0      900.91      853.28     62.53 o 
  10  -7   0      219.27      237.36     29.59 o 
  11  -7   0      169.80      244.08     30.26 o 
   1  -6   0    11795.51    13131.29    541.28 o 
   3  -6   0     2735.93     2607.79     78.13 o 
   4  -6   0      104.82       89.46     10.42 o 
   5  -6   0     2826.50     2769.61    121.03 o 
   6  -6   0     1146.57     1116.67     41.83 o 
   7  -6   0      639.41      621.97     47.07 o 
   8  -6   0     2206.38     2116.71    109.60 o 
   9  -6   0      205.47      178.19     26.22 o 
  10  -6   0      360.65      378.56     39.00 o 
  11  -6   0      445.87      502.28     45.05 o 
   1  -5   0    28704.31    31365.43   1177.37 o 
   2  -5   0    11525.16    11601.01    312.52 o 
   4  -5   0     4943.67     5235.76    151.81 o 
   5  -5   0     3051.75     3244.26     97.30 o 
   6  -5   0     1646.89     1626.13     58.81 o 
   7  -5   0     2239.14     2269.61     89.43 o 
   8  -5   0      422.74      422.94     39.00 o 
   9  -5   0      792.44      769.23     56.48 o 
  10  -5   0      254.60      298.55     33.62 o 
  11  -5   0      142.09      198.36     27.57 o 
   1  -4   0     6711.86     7080.37    298.55 o 
   2  -4   0    25265.20    26499.43    788.86 o 
   4  -4   0      204.60      244.35     15.80 o 
   5  -4   0     2058.19     1952.35     68.34 o 
   6  -4   0      774.08      789.00     31.29 o 
   7  -4   0      565.71      567.71     47.40 o 
   8  -4   0     1041.23     1078.53     67.24 o 
   9  -4   0      112.19      101.53     21.52 o 
  10  -4   0      314.77      380.58     36.98 o 
  11  -4   0      114.75      148.60     24.21 o 
   2  -3   0    19919.64    21428.68    565.66 o 
   4  -3   0     6164.73     6380.77    183.91 o 
   5  -3   0      469.32      493.42     22.88 o 
   6  -3   0     1692.40     1739.25     59.29 o 
   7  -3   0     2042.34     1997.36     69.24 o 
   8  -3   0       90.16      125.07     22.19 o 
   9  -3   0     1155.81     1250.66     78.00 o 
  10  -3   0      167.48      195.00     26.90 o 
  11  -3   0      159.49      236.68     30.26 o 
   1  -2   0     4471.65     5041.34    146.88 o 
   2  -2   0     4684.39     4836.57    187.60 o 
   3  -2   0     6963.81     7232.30    214.35 o 
   4  -2   0      726.66      725.14     37.99 o 
   5  -2   0     9123.37     9512.40    268.98 o 
   6  -2   0     1758.86     1738.42     58.13 o 
   7  -2   0     1257.05     1273.31     47.09 o 
   8  -2   0     2009.56     2028.63    102.88 o 
   9  -2   0       64.84       65.22     18.83 o 
  10  -2   0      434.63      496.90     43.03 o 
  11  -2   0      206.74      287.11     31.60 o 
   1  -1   0    14492.96    16896.73    664.33 o 
   2  -1   0    11909.35    13166.77    385.03 o 
   3  -1   0    18999.73    19664.43    540.91 o 
   4  -1   0    19092.50    20600.36    560.16 o 
   5  -1   0      413.96      449.68     22.76 o 
   6  -1   0     4379.05     4424.93    130.15 o 
   7  -1   0     1674.74     1635.92     59.23 o 
   8  -1   0      282.19      287.59     24.88 o 
   9  -1   0     1287.40     1263.44     78.67 o 
  10  -1   0      311.95      394.03     37.65 o 
  11  -1   0      188.77      198.36     27.57 o 
   1   0   0     6284.19     6875.29    278.37 o 
   2   0   0    25869.50    27512.41    770.30 o 
   3   0   0    43169.58    45847.77   1281.05 o 
   4   0   0       69.34       68.79      9.75 o 
   5   0   0    14928.84    15649.99    444.88 o 
   6   0   0     3019.36     3028.08     95.70 o 
   7   0   0     2645.90     2708.34     88.93 o 
   8   0   0     3804.30     3800.45    121.32 o 
   9   0   0       59.84       78.67     20.17 o 
  10   0   0      495.91      492.20     43.03 o 
  11   0   0      266.47      307.29     32.28 o 
   1   1   0    14544.62    16298.64    463.71 o 
   2   1   0    13168.29    14229.58    385.98 o 
   3   1   0    18146.65    18787.21    540.23 o 
   4   1   0    17996.63    19084.55    558.76 o 
   5   1   0      523.77      571.80     24.67 o 
   6   1   0     4156.39     4055.41    129.01 o 
   7   1   0     1719.56     1682.07     59.56 o 
   8   1   0      251.88      234.31     25.21 o 
   9   1   0     1344.58     1366.99     79.34 o 
  10   1   0      326.55      362.42     36.31 o 
  11   1   0      178.26      278.37     29.59 o 
   1   2   0     5133.45     5422.90    210.46 o 
   2   2   0     4031.91     4193.08    180.88 o 
   3   2   0     7842.32     7768.49    215.10 o 
   4   2   0      690.29      650.69     26.36 o 
   5   2   0     8790.74     9116.41    268.33 o 
   6   2   0     1681.07     1602.98     57.70 o 
   7   2   0     1164.79     1143.51     46.05 o 
   8   2   0     1839.59     1866.55     68.39 o 
   9   2   0       73.42       74.64     18.15 o 
  10   2   0      363.91      418.23     39.00 o 
  11   2   0      199.83      242.06     28.24 o 
   1   3   0     1431.05     1500.12     63.21 o 
   2   3   0    17363.57    18773.55    563.30 o 
   3   3   0     1285.76     1221.75     57.83 o 
   4   3   0     6255.39     6248.77    183.48 o 
   5   3   0      529.91      516.63     23.77 o 
   6   3   0     1733.45     1701.05     59.38 o 
   7   3   0     2153.35     2029.76     69.60 o 
   8   3   0       94.29      109.56     14.26 o 
   9   3   0     1277.16     1342.07     53.57 o 
  10   3   0      188.40      234.00     28.24 o 
  11   3   0      152.27      231.31     25.55 o 
   0   4   0     4957.25     5617.23    223.91 o 
   1   4   0     7619.38     7799.64    226.26 o 
   2   4   0    27348.09    29920.92    791.24 o 
   4   4   0      245.75      259.50     14.74 o 
   5   4   0     2427.74     2303.91     70.10 o 
   6   4   0      610.35      607.32     29.69 o 
   7   4   0      640.84      601.01     28.69 o 
   8   4   0     1041.27     1074.19     44.84 o 
   9   4   0      106.84       86.61     18.49 o 
  10   4   0      286.51      303.25     32.28 o 
   1   5   0    27938.60    29410.83    841.38 o 
   2   5   0     9635.54    10399.02    311.60 o 
   3   5   0     1679.48     1631.24     73.96 o 
   4   5   0     4861.11     5002.56    151.16 o 
   5   5   0     2920.59     2956.33     96.49 o 
   6   5   0     1745.29     1769.03     60.11 o 
   7   5   0     1989.37     1989.89    102.54 o 
   8   5   0      451.64      455.65     26.31 o 
   9   5   0      774.77      794.36     51.10 o 
  10   5   0      243.20      319.39     32.28 o 
   0   6   0    17746.00    18761.29    736.95 o 
   1   6   0    12853.63    14061.56    389.07 o 
   3   6   0     2490.53     2417.48     77.73 o 
   4   6   0      102.02       90.37     10.21 o 
   5   6   0     2378.73     2411.42     81.04 o 
   6   6   0     1023.22      956.53     40.16 o 
   7   6   0      721.92      673.52     31.62 o 
   8   6   0     2135.87     1990.01     96.15 o 
   9   6   0      215.71      214.61     38.66 o 
  10   6   0      397.56      475.39     39.67 o 
   1   7   0    15279.98    16040.09    630.04 o 
   2   7   0     2757.26     2715.02    115.99 o 
   3   7   0      804.98      795.81     31.14 o 
   4   7   0    10923.37    10676.83    397.05 o 
   5   7   0      775.43      756.23     31.85 o 
   6   7   0     2557.37     2589.94     84.37 o 
   7   7   0     1378.39     1286.30     55.14 o 
   8   7   0      140.81      143.53     15.45 o 
   9   7   0      943.85      946.80     87.75 o 
  10   7   0      202.23      263.58     27.57 o 
   1   8   0     1895.11     1902.89     82.03 o 
   2   8   0     4782.65     4875.60    143.57 o 
   3   8   0     3560.55     3514.36    114.56 o 
   4   8   0     1781.21     1772.50     60.38 o 
   5   8   0     8557.18     8866.56    253.14 o 
   6   8   0     1439.18     1439.08     53.47 o 
   7   8   0      850.03      780.48     35.42 o 
   8   8   0     2668.16     2589.97    129.44 o 
   9   8   0       91.55      117.41     14.46 o 
  10   8   0      627.74      723.50     51.77 o 
   1   9   0    12765.57    13349.15    537.92 o 
   2   9   0     2727.46     2776.60     93.80 o 
   3   9   0     2574.20     2473.09    105.57 o 
   4   9   0     6658.61     6593.09    188.01 o 
   5   9   0      882.04      938.91     43.71 o 
   6   9   0     2424.10     2233.98     77.48 o 
   7   9   0     1776.88     1694.73     62.74 o 
   8   9   0      242.49      248.77     19.73 o 
   9   9   0     1176.30     1175.90     56.15 o 
  10   9   0       83.23      135.82     21.52 o 
   1  10   0     1906.76     1815.48     84.72 o 
   2  10   0     5830.56     5798.45    172.79 o 
   4  10   0      159.65      129.83     13.31 o 
   5  10   0     4111.69     3929.19    123.12 o 
   6  10   0      839.16      797.43     35.89 o 
   7  10   0     2039.07     2074.01     73.68 o 
   8  10   0     1167.85     1195.99     50.15 o 
   9  10   0        2.03       37.65      8.95 o 
  10  10   0      511.32      579.61     45.72 o 
   1  11   0     7831.49     7846.23    329.48 o 
   2  11   0     2966.33     2990.16    129.10 o 
   3  11   0      106.78       98.53     16.47 o 
   4  11   0     4221.89     4034.56    122.41 o 
   5  11   0      110.94      113.15     13.49 o 
   6  11   0     1326.03     1229.36     50.87 o 
   7  11   0     1139.23     1063.11     46.59 o 
   8  11   0       11.51       48.69     17.15 o 
   9  11   0      642.44      668.19     34.22 o 
  10  11   0      210.02      225.93     28.24 o 
   1  12   0     1682.64     1652.76     78.67 o 
   2  12   0     4589.89     4480.87    187.60 o 
   3  12   0     1081.22      992.87     41.13 o 
   4  12   0        8.84        6.13      8.40 o 
   5  12   0     3434.21     3312.60    104.32 o 
   6  12   0      288.17      282.91     20.20 o 
   7  12   0      345.04      318.86     27.23 o 
   8  12   0      786.95      745.36     36.85 o 
   9  12   0       29.16       53.79     16.14 o 
  10  12   0      158.31      199.70     26.22 o 
   1  13   0     3083.51     3159.61    140.53 o 
   2  13   0     2378.33     2386.35    114.31 o 
   3  13   0      282.48      244.08     18.07 o 
   4  13   0     3153.58     3019.88    105.05 o 
   5  13   0      380.16      382.48     23.28 o 
   6  13   0     1084.70     1031.11     44.93 o 
   7  13   0      887.90      922.52     41.60 o 
   8  13   0       79.25       81.56     11.47 o 
   9  13   0      372.00      427.65     37.65 o 
  10  13   0      211.36      254.17     28.91 o 
   2  14   0     2795.35     2838.87    130.45 o 
   3  14   0     2572.59     2433.41    117.00 o 
   4  14   0      168.38      126.44     13.49 o 
   5  14   0     2955.82     2793.24     94.60 o 
   6  14   0     1139.87     1136.45     47.55 o 
   7  14   0      205.20      192.91     17.10 o 
   8  14   0      766.39      822.27     39.22 o 
   9  14   0       47.81       61.19     16.14 o 
   2  15   0     1846.26     1876.67     94.81 o 
   3  15   0      225.35      220.55     25.55 o 
   4  15   0     1160.36     1087.90     47.07 o 
   5  15   0      374.68      381.37     24.25 o 
   6  15   0     1815.80     1807.85     68.94 o 
   7  15   0      914.38      845.91     40.65 o 
   8  15   0      135.25      151.29     23.53 o 
   9  15   0      657.57      660.30     51.77 o 
   2  16   0     1448.10     1375.73     80.02 o 
   3  16   0     1421.46     1325.97     75.31 o 
   4  16   0      383.67      322.75     31.60 o 
   5  16   0     2536.79     2375.62     86.53 o 
   6  16   0      510.33      498.39     41.69 o 
   7  16   0      315.09      344.94     23.72 o 
   8  16   0      809.24      816.97     59.17 o 
   9  16   0       64.86       93.46     21.52 o 
   3  17   0     1008.23     1030.12     61.86 o 
   4  17   0     1940.53     1837.67    102.20 o 
   5  17   0      143.62      143.22     23.53 o 
   6  17   0     1471.75     1386.11     57.05 o 
   7  17   0      700.90      700.31     36.13 o 
   8  17   0       79.73       96.15     20.84 o 
   3  18   0     2001.85     1882.72    101.53 o 
   4  18   0       91.95       78.67     18.15 o 
   5  18   0     1202.34     1221.75     74.64 o 
   6  18   0      257.06      265.17     21.06 o 
   7  18   0      113.56      121.03     21.52 o 
   8  18   0      259.78      289.80     32.95 o 
   3  19   0      496.59      474.71     40.34 o 
   4  19   0      907.44      920.52     59.17 o 
   5  19   0      152.25      131.12     22.86 o 
   6  19   0      936.66      860.67     59.84 o 
   7  19   0      458.32      470.68     43.71 o 
   4  20   0       35.74       52.45     15.47 o 
   5  20   0      980.54      951.45     64.55 o 
   6  20   0      177.61      223.91     29.59 o 
   7  20   0      204.16      213.15     30.93 o 
   4  21   0      481.92      496.23     42.36 o 
   5  21   0      245.30      205.08     28.24 o 
   6  21   0      652.70      693.92     54.46 o 
   5  22   0      520.58      534.56     46.40 o 
   6  22   0      153.64      165.41     27.57 o 
  -2 -25   1      161.13      200.38     30.93 o 
  -1 -25   1      241.51      303.46     24.32 o 
   0 -25   1      517.30      591.27     35.42 o 
   1 -25   1       22.66       66.63     12.84 o 
   2 -25   1      424.91      509.01     47.74 o 
  -4 -24   1      371.95      414.67     32.29 o 
  -3 -24   1        6.55       25.60     11.77 o 
  -2 -24   1      420.19      452.52     43.71 o 
  -1 -24   1      485.99      540.73     32.77 o 
   0 -24   1      253.72      273.44     23.03 o 
   1 -24   1      827.44      875.01     44.21 o 
   2 -24   1      294.40      321.14     25.20 o 
   3 -24   1      142.92      175.50     30.26 o 
   4 -24   1      408.52      446.40     33.99 o 
  -5 -23   1      226.31      267.63     26.15 o 
  -4 -23   1       66.69       94.79     15.92 o 
  -3 -23   1      618.01      665.79     38.98 o 
  -2 -23   1      232.46      270.98     32.28 o 
  -1 -23   1      213.37      243.03     20.68 o 
   0 -23   1      454.30      473.44     29.64 o 
   1 -23   1       52.35       86.82     13.31 o 
   2 -23   1      665.23      699.82     38.03 o 
   3 -23   1      200.06      236.98     21.54 o 
   4 -23   1      106.84      157.34     27.57 o 
   5 -23   1      450.90      471.35     47.74 o 
  -6 -22   1      368.80      398.06     45.05 o 
  -5 -22   1      409.26      430.61     50.43 o 
  -4 -22   1      424.98      442.31     31.12 o 
  -3 -22   1       12.29       17.48     15.47 o 
  -2 -22   1      555.02      592.60     32.98 o 
  -1 -22   1      264.67      294.99     22.49 o 
   0 -22   1      140.69      152.19     15.92 o 
   1 -22   1      604.72      617.35     33.99 o 
   2 -22   1      282.10      308.79     37.99 o 
   3 -22   1      120.85      139.87     16.15 o 
   4 -22   1      408.15      374.53     41.69 o 
   5 -22   1       59.89       75.98     18.83 o 
  -6 -21   1      373.52      383.27     43.03 o 
  -5 -21   1      398.63      478.75     46.40 o 
  -4 -21   1       34.41       58.28     13.31 o 
  -3 -21   1      931.80      934.64     64.55 o 
  -2 -21   1      225.28      246.93     20.20 o 
  -1 -21   1      436.24      468.30     28.00 o 
   0 -21   1      466.40      481.92     28.74 o 
   1 -21   1       18.78       38.52     12.10 o 
   2 -21   1      926.88      927.69     43.73 o 
   3 -21   1      297.22      291.82     30.93 o 
   4 -21   1      318.00      350.99     38.33 o 
   5 -21   1      590.15      632.06     53.79 o 
   6 -21   1       54.35       84.05     20.84 o 
  -7 -20   1      653.11      714.09     60.52 o 
  -6 -20   1      329.18      314.01     38.33 o 
  -5 -20   1      609.54      634.07     52.45 o 
  -4 -20   1      582.26      605.45     35.65 o 
  -3 -20   1       26.94       42.36     17.48 o 
  -2 -20   1      980.83     1007.62     45.10 o 
  -1 -20   1      628.42      656.35     33.97 o 
   0 -20   1      488.11      462.98     27.79 o 
   1 -20   1     1322.39     1323.61     54.91 o 
   2 -20   1      153.70      165.95     16.56 o 
   3 -20   1      488.17      489.51     40.34 o 
   5 -20   1       34.21       58.50     16.81 o 
   6 -20   1     1007.96     1103.41     76.65 o 
   7 -20   1      159.34      182.89     26.90 o 
  -7 -19   1       33.35       53.12     16.81 o 
  -6 -19   1      654.38      734.93     58.50 o 
  -5 -19   1      842.66      981.70     67.24 o 
  -4 -19   1      136.98      137.84     24.21 o 
  -3 -19   1     1210.73     1166.61     73.29 o 
  -2 -19   1      420.32      430.68     26.36 o 
  -1 -19   1     1315.12     1278.69     52.50 o 
   0 -19   1     1573.45     1563.33     60.85 o 
   1 -19   1       97.78      122.72     25.89 o 
   2 -19   1     2349.14     2348.02    114.98 o 
   3 -19   1      953.18      899.67     59.17 o 
   4 -19   1      246.72      252.15     27.57 o 
   5 -19   1      924.97      880.84     64.55 o 
   6 -19   1        1.48       39.00     16.14 o 
   7 -19   1      331.61      352.34     38.33 o 
  -8 -18   1      123.01      141.88     24.88 o 
  -7 -18   1      804.90      803.52     61.86 o 
  -6 -18   1      517.48      515.73     47.07 o 
  -5 -18   1      590.05      572.21     49.76 o 
  -4 -18   1      939.75      977.00     65.90 o 
  -3 -18   1       71.39       76.81     12.91 o 
  -2 -18   1     2954.50     2991.28    100.04 o 
  -1 -18   1     1958.94     1970.45     71.30 o 
   0 -18   1      945.86      952.61     42.08 o 
   1 -18   1     4466.17     4687.69    147.39 o 
   2 -18   1      964.02      919.84     56.48 o 
   3 -18   1     1727.83     1682.34     90.10 o 
   4 -18   1     1014.26      939.34     59.17 o 
   5 -18   1      437.89      388.65     39.00 o 
   6 -18   1     1181.63     1141.73     76.65 o 
   7 -18   1      309.05      283.08     34.96 o 
   8 -18   1      129.11      141.88     24.21 o 
  -8 -17   1      507.02      561.45     50.43 o 
  -7 -17   1      103.52      128.43     22.86 o 
  -6 -17   1     1390.02     1344.13     84.72 o 
  -5 -17   1     1654.10     1619.81     93.46 o 
  -4 -17   1     1197.75     1204.27     73.29 o 
  -3 -17   1     3578.30     3765.44    166.76 o 
  -2 -17   1     1327.39     1313.26    108.26 o 
  -1 -17   1     1428.91     1383.12     53.24 o 
   0 -17   1     2233.94     2262.91     78.45 o 
   1 -17   1       98.86      118.34     19.50 o 
   2 -17   1     3213.71     3197.93    143.22 o 
   3 -17   1     1669.06     1591.57     80.69 o 
   4 -17   1      398.98      347.63     32.95 o 
   5 -17   1     2027.28     1949.96    105.57 o 
   6 -17   1      181.90      149.95     25.55 o 
   7 -17   1      698.81      722.83     57.83 o 
   8 -17   1      413.60      385.29     40.34 o 
  -9 -16   1      550.61      503.63     48.41 o 
  -8 -16   1       44.47       47.07     16.81 o 
  -7 -16   1     1111.94     1060.37     73.29 o 
  -6 -16   1     1311.75     1266.80     80.02 o 
  -5 -16   1      364.85      369.82     37.65 o 
  -4 -16   1     1921.76     1867.93    100.19 o 
  -3 -16   1      749.72      749.73     45.72 o 
  -2 -16   1     1555.82     1570.55     57.95 o 
  -1 -16   1     2105.47     1971.16     69.12 o 
   0 -16   1      425.40      367.47     22.35 o 
   1 -16   1     2644.17     2700.36    127.08 o 
   2 -16   1      869.25      830.41     50.43 o 
   3 -16   1     1229.56     1055.00     65.22 o 
   4 -16   1     1536.61     1412.50     67.24 o 
   5 -16   1      352.22      314.27     22.97 o 
   6 -16   1     1753.12     1763.03    100.86 o 
   7 -16   1      777.43      734.26     56.48 o 
   8 -16   1      263.68      263.58     32.95 o 
   9 -16   1      459.67      488.16     46.40 o 
  -9 -15   1      145.13      168.77     27.57 o 
  -8 -15   1      785.24      761.83     60.52 o 
  -7 -15   1      142.86      118.34     22.86 o 
  -6 -15   1     1426.53     1364.30     81.36 o 
  -5 -15   1     1981.62     1900.20    103.55 o 
  -4 -15   1      226.30      194.32     26.22 o 
  -3 -15   1     1635.55     1615.10     80.69 o 
  -2 -15   1     2130.27     2280.95     76.76 o 
  -1 -15   1     2006.68     1978.04     69.26 o 
   0 -15   1     3024.91     3068.01     98.89 o 
   1 -15   1        8.11       22.19     14.79 o 
   2 -15   1     2574.05     2467.71    119.69 o 
   3 -15   1     3451.89     3472.94    157.34 o 
   4 -15   1      223.77      208.09     18.30 o 
   5 -15   1     2048.09     1884.44    106.58 o 
   6 -15   1      301.87      307.96     33.62 o 
   7 -15   1      522.66      523.13     45.72 o 
   8 -15   1      677.07      687.19     55.81 o 
   9 -15   1       60.59       90.77     19.50 o 
  -9 -14   1      347.79      324.77     38.33 o 
  -8 -14   1       18.90       43.71     17.48 o 
  -7 -14   1      874.29      820.33     61.86 o 
  -6 -14   1      720.10      671.05     51.77 o 
  -5 -14   1      239.12      246.10     29.59 o 
  -4 -14   1     1103.83     1066.73     41.55 o 
  -3 -14   1      554.42      511.02     34.29 o 
  -2 -14   1     2873.77     3014.37    133.81 o 
  -1 -14   1     2167.51     2239.98     74.61 o 
   0 -14   1       47.55       55.30     10.21 o 
   1 -14   1     3693.94     3841.42    168.10 o 
   2 -14   1     1480.35     1531.05     76.65 o 
   3 -14   1     1217.63     1085.93     58.50 o 
   4 -14   1     1119.06     1125.33     45.53 o 
   5 -14   1      288.63      312.90     36.31 o 
   6 -14   1     2037.92     1868.60    105.57 o 
   7 -14   1      464.32      474.71     42.36 o 
   8 -14   1       27.08       61.86     17.48 o 
   9 -14   1      345.81      369.82     38.33 o 
 -10 -13   1       48.94       69.93     18.15 o 
  -9 -13   1      240.05      242.74     31.60 o 
  -8 -13   1      673.01      673.74     54.46 o 
  -7 -13   1       56.29       43.03     18.15 o 
  -6 -13   1     1142.17     1093.32     71.95 o 
  -5 -13   1     1653.05     1381.78     82.71 o 
  -4 -13   1      197.38      227.49     18.83 o 
  -3 -13   1     1680.07     1683.72     58.27 o 
  -2 -13   1     2367.68     2328.52    107.58 o 
  -1 -13   1     2959.16     3073.73     96.73 o 
   0 -13   1     3789.30     4153.41    179.53 o 
   1 -13   1       30.76       57.83     14.12 o 
   2 -13   1     3824.78     3833.35    169.44 o 
   3 -13   1     3213.90     3040.59    131.12 o 
   4 -13   1       87.46       71.37     11.58 o 
   5 -13   1      921.18      843.19     56.48 o 
   6 -13   1      143.82      156.00     23.53 o 
   7 -13   1      538.97      550.70     47.07 o 
   8 -13   1      428.86      380.58     38.33 o 
   9 -13   1       16.16       37.65     14.12 o 
  10 -13   1      373.68      433.70     43.03 o 
 -10 -12   1      463.94      486.14     46.40 o 
  -9 -12   1      204.94      242.74     30.93 o 
  -8 -12   1      403.90      410.84     41.02 o 
  -7 -12   1     1189.60     1070.46     71.27 o 
  -6 -12   1      530.91      478.08     40.34 o 
  -5 -12   1     1650.81     1539.80     88.08 o 
  -4 -12   1     2764.22     2770.55     88.19 o 
  -3 -12   1       83.03       81.12     10.33 o 
  -2 -12   1     5352.81     5450.47    231.98 o 
  -1 -12   1     1707.63     1710.73    100.19 o 
   0 -12   1     1165.60     1155.86     59.17 o 
   1 -12   1     7531.20     8000.21    309.98 o 
   2 -12   1      916.87      888.24     52.45 o 
   3 -12   1     1554.35     1481.97     73.96 o 
   4 -12   1     2123.51     2000.94     69.34 o 
   5 -12   1      818.28      785.09     35.15 o 
   6 -12   1     1977.09     1878.64     79.34 o 
   7 -12   1      689.51      694.59     52.45 o 
   8 -12   1      219.71      195.00     26.90 o 
   9 -12   1      527.09      547.33     47.07 o 
  10 -12   1       36.58       82.03     19.50 o 
 -10 -11   1      175.21      223.91     30.26 o 
  -9 -11   1      168.87      208.44     28.91 o 
  -8 -11   1      913.44      879.50     63.88 o 
  -7 -11   1       80.12       77.33     20.17 o 
  -6 -11   1     2009.24     1886.75    102.20 o 
  -5 -11   1     1769.53     1580.14     87.41 o 
  -4 -11   1      656.15      674.79     30.15 o 
  -3 -11   1     2369.49     2372.24     87.75 o 
  -2 -11   1     3468.48     3407.72    147.26 o 
  -1 -11   1     3315.52     3671.27    111.23 o 
   0 -11   1     3679.58     3897.23    164.74 o 
   1 -11   1       65.19       90.77     14.79 o 
   2 -11   1     6113.75     6356.19    265.60 o 
   3 -11   1     2448.99     2346.00     99.52 o 
   4 -11   1      909.02      865.07     37.48 o 
   5 -11   1     2559.48     2435.18     87.39 o 
   6 -11   1       69.86       81.08     13.11 o 
   7 -11   1     1037.68      942.03     63.21 o 
   8 -11   1      561.60      569.52     47.74 o 
   9 -11   1       53.47       84.05     18.15 o 
  10 -11   1      439.74      525.82     46.40 o 
 -10 -10   1      261.37      239.37     30.93 o 
  -9 -10   1      588.42      556.75     49.09 o 
  -8 -10   1       35.31       58.50     18.83 o 
  -7 -10   1     3045.70     2854.34    143.22 o 
  -6 -10   1      399.54      396.72     36.98 o 
  -5 -10   1     1476.74     1451.49    109.26 o 
  -4 -10   1     4012.69     3792.58    117.94 o 
  -3 -10   1       66.10       70.35      9.19 o 
  -2 -10   1     7908.96     8495.10    345.61 o 
  -1 -10   1     4346.37     4549.46    188.94 o 
   0 -10   1     3222.92     3423.86    148.60 o 
   1 -10   1     4460.69     4468.10    192.31 o 
   2 -10   1     2071.95     2071.05     66.59 o 
   3 -10   1     1342.92     1225.89     61.19 o 
   4 -10   1     4233.46     4046.82    126.38 o 
   5 -10   1      123.24      116.22     14.79 o 
   6 -10   1     4690.93     4321.74    338.55 o 
   7 -10   1     1181.11     1161.23     67.91 o 
   8 -10   1      360.91      332.17     34.96 o 
   9 -10   1      677.24      651.56     52.45 o 
  10 -10   1       39.40       61.86     15.47 o 
 -11  -9   1      384.95      501.61     46.40 o 
 -10  -9   1      552.53      605.83     51.10 o 
  -9  -9   1       96.82      135.82     23.53 o 
  -8  -9   1     2250.99     2200.76    119.01 o 
  -7  -9   1      769.96      782.00     54.46 o 
  -6  -9   1     2371.14     2269.35    110.95 o 
  -5  -9   1     3911.43     3849.57    118.63 o 
  -4  -9   1      238.17      277.83     18.15 o 
  -1  -9   1     5557.34     5920.48    239.37 o 
   0  -9   1     4211.94     4505.75    185.58 o 
   1  -9   1      253.57      272.32     21.52 o 
   2  -9   1    11913.50    12351.01    332.17 o 
   3  -9   1     5220.46     5210.47    144.35 o 
   4  -9   1      638.44      587.33     36.98 o 
   5  -9   1     3700.29     3576.01    112.86 o 
   6  -9   1      187.26      188.35     17.57 o 
   7  -9   1     2359.03     2185.30    115.65 o 
   8  -9   1     1043.90     1059.70     67.24 o 
   9  -9   1       50.82       80.69     18.83 o 
  10  -9   1      825.81      827.05     62.53 o 
 -11  -8   1      175.70      195.67     28.24 o 
 -10  -8   1      286.82      304.60     34.96 o 
  -9  -8   1     1007.75     1001.88     69.26 o 
  -8  -8   1       14.86       14.12     16.14 o 
  -7  -8   1     2719.34     2543.02    130.45 o 
  -6  -8   1     2333.63     2198.07    112.96 o 
  -5  -8   1     2470.44     2445.24     79.61 o 
  -4  -8   1     5269.81     5342.06    159.80 o 
  -3  -8   1     2352.20     2331.37     73.74 o 
  -2  -8   1     7463.42     7768.23    335.53 o 
   0  -8   1     3041.62     3103.12    129.77 o 
   1  -8   1     7896.33     8370.70    336.87 o 
   2  -8   1     3041.65     3155.80     88.25 o 
   3  -8   1     1774.45     1611.07     75.31 o 
   4  -8   1     5381.83     5430.72    166.59 o 
   5  -8   1     1078.48     1022.50     41.08 o 
   6  -8   1     2023.42     1947.78    206.76 o 
   7  -8   1     1149.58     1168.31     76.65 o 
   8  -8   1      287.59      299.89     32.95 o 
   9  -8   1     1137.73     1199.56     73.96 o 
  10  -8   1        7.16       55.14     18.15 o 
  11  -8   1      275.07      352.34     36.31 o 
 -11  -7   1      632.53      711.40     56.48 o 
 -10  -7   1      333.39      373.18     37.65 o 
  -9  -7   1      375.54      346.29     36.98 o 
  -8  -7   1     1911.18     1740.84    100.86 o 
  -7  -7   1       82.61       95.48     20.84 o 
  -6  -7   1     2402.24     2108.65    113.64 o 
  -5  -7   1     4906.64     5038.76    150.28 o 
  -4  -7   1      402.94      467.09     33.96 o 
  -3  -7   1    11661.18    12030.19    335.25 o 
  -2  -7   1     1855.14     1814.13     92.12 o 
  -1  -7   1     9275.34     9961.60    406.13 o 
   0  -7   1     7666.61     8084.93    320.73 o 
   1  -7   1     1571.90     1627.21     71.27 o 
   2  -7   1     7327.48     7443.81    204.31 o 
   3  -7   1     6982.64     7132.37    163.56 o 
   4  -7   1     1974.58     1878.78     64.39 o 
   5  -7   1     4423.11     4387.31    151.29 o 
   6  -7   1      326.93      318.42     48.75 o 
   7  -7   1     2057.29     1973.53     68.82 o 
   8  -7   1     1812.65     1876.67    102.88 o 
   9  -7   1        3.58       20.17     15.47 o 
  10  -7   1      750.25      808.22     59.84 o 
  11  -7   1      369.72      464.63     42.36 o 
 -11  -6   1       66.92      134.48     22.19 o 
 -10  -6   1      379.27      430.34     41.02 o 
  -9  -6   1      339.42      365.79     36.31 o 
  -8  -6   1      229.26      186.93     27.57 o 
  -7  -6   1     3508.99     3508.58    154.65 o 
  -6  -6   1      981.13     1000.65     47.74 o 
  -5  -6   1     2717.71     2857.25    158.01 o 
  -4  -6   1     2885.00     2867.65     88.25 o 
  -3  -6   1      857.86      860.64     31.01 o 
  -2  -6   1     5593.90     5583.29    152.99 o 
  -1  -6   1     8025.88     8725.06    343.60 o 
   0  -6   1     4142.64     4425.74    189.62 o 
   1  -6   1    18620.31    19935.98    792.09 o 
   3  -6   1     2536.92     2506.71    100.19 o 
   4  -6   1     1455.04     1550.06     51.10 o 
   5  -6   1      202.72      182.27     15.45 o 
   6  -6   1     2368.50     2341.23     78.13 o 
   7  -6   1      584.62      596.77     28.96 o 
   8  -6   1      208.78      208.44     27.57 o 
   9  -6   1      856.18      914.46     64.55 o 
  10  -6   1       53.48       67.24     16.81 o 
  11  -6   1      237.83      359.73     36.31 o 
 -11  -5   1      361.00      434.37     41.69 o 
 -10  -5   1      236.83      272.99     32.28 o 
  -9  -5   1      279.50      272.99     32.28 o 
  -8  -5   1     1213.37     1182.75     71.27 o 
  -7  -5   1       20.97       23.53     16.14 o 
  -6  -5   1     2646.06     2786.18     82.71 o 
  -5  -5   1     1144.31     1136.83     41.02 o 
  -4  -5   1      570.69      574.23     34.29 o 
  -3  -5   1     5703.57     5587.98    162.95 o 
  -2  -5   1     4510.99     4336.99    130.40 o 
  -1  -5   1     9368.04     9749.12    408.82 o 
   1  -5   1     3762.00     3984.64    166.76 o 
   3  -5   1     4779.98     5026.02    113.67 o 
   4  -5   1     2022.54     2036.89     68.67 o 
   5  -5   1     4740.17     4899.12    151.14 o 
   6  -5   1      281.90      317.73     19.95 o 
   7  -5   1      912.77      871.24     38.22 o 
   8  -5   1     1205.82     1165.27     69.93 o 
   9  -5   1        3.58       33.62     15.47 o 
  10  -5   1      391.16      474.71     42.36 o 
  11  -5   1      183.39      254.17     28.91 o 
 -11  -4   1       37.48       86.07     18.15 o 
 -10  -4   1      514.82      542.63     47.07 o 
  -9  -4   1      600.54      631.38     51.10 o 
  -8  -4   1      157.21      141.20     23.53 o 
  -7  -4   1     3515.69     3436.64    160.03 o 
  -6  -4   1      399.77      401.12     20.68 o 
  -5  -4   1     2341.34     2369.44     72.45 o 
  -4  -4   1     9248.25     9262.31    383.94 o 
  -3  -4   1     1545.03     1701.72     52.82 o 
  -1  -4   1    16781.24    17811.20    685.85 o 
   0  -4   1    50119.69    54777.04   2137.56 o 
   1  -4   1    17779.79    18564.96    542.38 o 
   2  -4   1     1302.87     1342.78     55.14 o 
   3  -4   1     1278.86     1262.85     43.50 o 
   4  -4   1     4978.05     5135.00    151.39 o 
   5  -4   1      286.29      278.50     17.82 o 
   6  -4   1     3164.78     3178.83     99.98 o 
   7  -4   1      762.17      779.10     34.14 o 
   8  -4   1     1386.98     1435.57     55.74 o 
   9  -4   1     1132.28     1192.84     75.31 o 
  10  -4   1       29.74       80.02     18.83 o 
  11  -4   1      322.55      383.27     37.65 o 
 -11  -3   1      427.21      538.59     47.07 o 
 -10  -3   1      276.82      276.36     32.95 o 
  -9  -3   1      321.84      341.58     35.64 o 
  -8  -3   1     1706.36     1647.38     91.45 o 
  -7  -3   1      270.97      258.20     28.91 o 
  -6  -3   1     6489.20     6851.72    192.05 o 
  -5  -3   1     2578.84     2510.56     81.31 o 
  -4  -3   1      203.11      220.52     14.79 o 
  -3  -3   1    11830.93    12393.50    359.06 o 
  -2  -3   1     2685.45     3029.29     95.95 o 
  -1  -3   1     6996.63     7609.55    287.11 o 
   0  -3   1     6863.24     7875.15    297.87 o 
   1  -3   1      864.82      944.67     28.69 o 
   2  -3   1    23632.34    23866.76    525.07 o 
   3  -3   1     4436.62     4409.27    127.15 o 
   4  -3   1     2954.08     2864.83     90.78 o 
   5  -3   1     4115.99     4307.91    132.84 o 
   6  -3   1      134.27      125.53     13.07 o 
   7  -3   1     1952.70     1900.11     68.82 o 
   8  -3   1     1269.00     1363.21     51.98 o 
   9  -3   1       87.48       98.17     20.84 o 
  10  -3   1      950.68     1039.53     68.58 o 
  11  -3   1       37.85       99.52     17.48 o 
 -11  -2   1       55.53       92.12     20.17 o 
 -10  -2   1      676.92      685.85     55.14 o 
  -9  -2   1     1264.40     1250.66     80.02 o 
  -8  -2   1      126.37      128.43     22.86 o 
  -7  -2   1     3847.98     3826.63    169.44 o 
  -6  -2   1     2820.18     2850.22     87.71 o 
  -5  -2   1     2851.20     2910.30     96.29 o 
  -4  -2   1    10361.94    10910.02    306.74 o 
  -3  -2   1     1233.61     1310.88     39.73 o 
  -1  -2   1     6496.37     7060.87    275.68 o 
   0  -2   1     5177.89     5550.66    226.60 o 
   1  -2   1    11204.21    12120.10    338.45 o 
   2  -2   1     5933.35     6204.45    192.35 o 
   3  -2   1     4780.54     4941.47    221.22 o 
   4  -2   1    10730.16    11687.68    338.45 o 
   5  -2   1     1163.97     1080.74     39.68 o 
   6  -2   1     4604.72     4648.80    148.26 o 
   7  -2   1     1208.66     1196.70     46.57 o 
   8  -2   1     1057.45     1045.94     44.57 o 
   9  -2   1     1730.72     1826.91    103.55 o 
  10  -2   1      102.00      117.67     20.84 o 
  11  -2   1      366.54      426.30     38.33 o 
 -11  -1   1      432.31      467.99     44.38 o 
 -10  -1   1      237.74      235.34     29.59 o 
  -9  -1   1      322.45      298.55     32.95 o 
  -8  -1   1     1681.65     1642.00     91.45 o 
  -7  -1   1      231.43      239.49     29.92 o 
  -6  -1   1     5747.74     6036.51    178.54 o 
  -5  -1   1     3915.68     4050.99    126.30 o 
  -4  -1   1      734.10      799.16     30.44 o 
  -3  -1   1    15075.11    15948.55    454.87 o 
  -2  -1   1    25113.59    27871.28    768.93 o 
  -1  -1   1     2104.12     2319.11     98.84 o 
   0  -1   1    49388.93    44262.04   1213.79 o 
   1  -1   1     2271.63     2269.54    103.55 o 
   3  -1   1    10308.49    11191.37    317.78 o 
   4  -1   1      931.71      860.48     31.85 o 
   5  -1   1     8904.57     9747.31    273.54 o 
   6  -1   1      529.81      524.70     25.43 o 
   7  -1   1     1743.11     1751.70     63.15 o 
   8  -1   1     1447.66     1429.88     53.19 o 
   9  -1   1       38.06       48.41     18.83 o 
  10  -1   1      435.56      470.01     41.02 o 
 -11   0   1       95.12      127.76     21.52 o 
 -10   0   1      225.53      261.56     30.93 o 
  -9   0   1      696.26      745.69     54.46 o 
  -8   0   1       17.79        8.07     15.47 o 
  -7   0   1     2906.13     2999.83     96.71 o 
  -6   0   1     1109.93     1017.79     39.25 o 
  -5   0   1       46.77       40.63      8.40 o 
  -4   0   1     8160.22     8566.07    245.45 o 
  -3   0   1     4783.02     5159.67    149.18 o 
  -2   0   1       55.70       54.60      5.19 o 
  -1   0   1    12787.23    13731.07    552.71 o 
   1   0   1    16285.47    17841.23    942.70 o 
   2   0   1    63872.54    66783.12   1863.64 o 
   3   0   1     1294.13     1281.96     41.83 o 
   4   0   1    12703.64    13429.59    381.48 o 
   5   0   1      768.04      887.28     34.67 o 
   6   0   1     1993.78     2028.55     68.20 o 
   7   0   1      720.85      750.07     33.72 o 
   8   0   1       37.85       28.58     12.36 o 
   9   0   1     1272.65     1272.42     83.71 o 
  10   0   1      307.48      277.70     30.93 o 
 -11   1   1      453.44      546.66     46.40 o 
 -10   1   1      232.94      262.24     30.93 o 
  -9   1   1      301.38      291.15     32.28 o 
  -8   1   1     1670.30     1657.90     60.31 o 
  -7   1   1      210.65      217.48     17.29 o 
  -6   1   1     5902.91     6014.44    179.09 o 
  -5   1   1     4320.75     4400.82    127.51 o 
  -4   1   1      925.19      941.45     31.69 o 
  -3   1   1    15854.15    16384.18    455.59 o 
  -2   1   1    24295.52    26908.32    766.51 o 
  -1   1   1     2203.31     2400.81     68.67 o 
   1   1   1     2291.55     2323.81     93.46 o 
   3   1   1    10777.00    11195.29    317.55 o 
   4   1   1      888.59      846.00     31.86 o 
   5   1   1     8765.52     9160.74    272.62 o 
   6   1   1      526.23      533.17     25.43 o 
   7   1   1     1772.81     1785.67     62.93 o 
   8   1   1     1348.62     1229.09     51.07 o 
   9   1   1       46.49       40.00     16.47 o 
  10   1   1      402.85      435.71     38.33 o 
 -11   2   1       60.69      110.95     21.52 o 
 -10   2   1      750.18      784.69     56.48 o 
  -9   2   1     1374.17     1408.68     81.36 o 
  -8   2   1      148.78      135.35     15.02 o 
  -7   2   1     4211.69     4143.03    126.04 o 
  -6   2   1     2713.42     2675.29     87.61 o 
  -5   2   1     3458.20     3398.49     98.04 o 
  -4   2   1    10536.43    10628.49    306.81 o 
  -3   2   1     1132.48     1166.67     58.83 o 
  -2   2   1    15161.94    16046.31    451.10 o 
  -1   2   1     6240.88     6623.75    191.79 o 
   0   2   1     5430.68     5803.06    162.33 o 
   1   2   1    11675.63    12696.25    484.80 o 
   2   2   1     6015.77     6349.07    178.76 o 
   3   2   1     5763.61     5740.81    158.55 o 
   4   2   1    11522.59    12042.21    338.23 o 
   5   2   1     1151.70     1064.90     39.46 o 
   6   2   1     5176.00     5177.17    165.75 o 
   7   2   1     1269.61     1178.28     46.31 o 
   8   2   1     1085.91     1076.45     44.69 o 
   9   2   1     1908.78     1982.89     71.94 o 
  10   2   1       94.75      141.88     20.17 o 
 -11   3   1      410.72      495.56     44.38 o 
 -10   3   1      262.00      309.30     32.95 o 
  -9   3   1      318.93      318.05     33.62 o 
  -8   3   1     1697.61     1642.96     60.66 o 
  -7   3   1      271.41      268.42     19.15 o 
  -6   3   1     6180.83     6095.78    191.02 o 
  -5   3   1     2877.45     2722.78     82.88 o 
  -4   3   1      194.32      164.70     20.17 o 
  -3   3   1    11107.42    11450.14    337.25 o 
  -2   3   1     3333.18     3572.19     97.41 o 
  -1   3   1     6593.76     6750.32    199.40 o 
   0   3   1     6233.75     7148.95    296.53 o 
   1   3   1      880.45      942.47     29.71 o 
   2   3   1    21478.64    22160.62    649.36 o 
   3   3   1     4343.42     4194.88    125.99 o 
   4   3   1     3248.36     3036.90     90.57 o 
   5   3   1     4345.57     4510.92    139.86 o 
   6   3   1       73.63       58.47     17.82 o 
   7   3   1     2064.92     2069.78     69.87 o 
   8   3   1     1144.00     1222.74     66.57 o 
   9   3   1      100.10       74.66     14.36 o 
 -11   4   1       32.32       78.00     15.47 o 
 -10   4   1      502.55      540.61     45.72 o 
  -9   4   1      626.68      683.83     51.10 o 
  -8   4   1      145.63      133.20     14.36 o 
  -7   4   1     3435.27     3370.78    108.25 o 
  -6   4   1      435.26      387.52     21.44 o 
  -5   4   1     2204.09     2152.66     72.67 o 
  -3   4   1     1678.69     1658.27     53.70 o 
  -1   4   1    15843.52    17307.55    491.03 o 
   0   4   1    50370.58    54793.18   2138.23 o 
   1   4   1    20345.03    21098.10    557.59 o 
   3   4   1     1318.99     1338.69     43.03 o 
   4   4   1     5280.53     5084.20    150.70 o 
   5   4   1      287.67      309.57     17.57 o 
   6   4   1     3217.92     3085.68     99.60 o 
   7   4   1      716.57      713.87     33.76 o 
   8   4   1     1474.71     1451.30     56.08 o 
   9   4   1     1248.27     1274.36     52.50 o 
 -11   5   1      326.41      378.56     36.98 o 
 -10   5   1      231.38      265.60     30.93 o 
  -9   5   1      264.67      281.06     31.60 o 
  -8   5   1     1090.73     1079.61     45.53 o 
  -7   5   1        5.74       32.95     10.94 o 
  -6   5   1     2278.55     2265.59     81.68 o 
  -5   5   1     1070.01      969.08     38.91 o 
  -4   5   1      448.70      430.40     21.12 o 
  -3   5   1     5787.35     5631.88    163.75 o 
  -2   5   1     4954.25     4676.76    132.36 o 
  -1   5   1    10426.97    10697.49    294.94 o 
   1   5   1     3774.91     4203.17    167.43 o 
   3   5   1     4343.75     4520.08    140.97 o 
   4   5   1     2215.31     2230.11     68.70 o 
   5   5   1     5132.57     5180.22    151.42 o 
   6   5   1      253.49      262.49     18.30 o 
   7   5   1     1054.72      943.48     58.50 o 
   8   5   1     1131.43     1100.13     46.34 o 
   9   5   1        5.55        0.00      9.05 o 
  10   5   1      438.07      479.42     39.67 o 
 -11   6   1       75.92      155.32     22.86 o 
 -10   6   1      359.58      389.99     37.65 o 
  -9   6   1      305.43      318.66     22.21 o 
  -8   6   1      199.35      175.53     15.80 o 
  -7   6   1     3182.76     3008.60    102.36 o 
  -6   6   1     1094.32     1113.77     42.24 o 
  -5   6   1     2487.03     2580.84     86.25 o 
  -4   6   1     2939.58     2868.22     89.35 o 
  -3   6   1      844.86      888.09     32.29 o 
  -2   6   1     5099.65     4955.71    173.82 o 
  -1   6   1     8031.36     8672.83    500.27 o 
   0   6   1     4513.15     4917.93    189.62 o 
   1   6   1    18581.29    20349.51    792.09 o 
   2   6   1      832.01      845.21     43.03 o 
   4   6   1     1336.86     1372.23     49.21 o 
   5   6   1      203.12      173.42     13.97 o 
   6   6   1     2310.45     2317.24     89.77 o 
   7   6   1      444.48      416.45     24.96 o 
   8   6   1      243.34      257.02     26.90 o 
   9   6   1      904.61      971.11     43.37 o 
  10   6   1       55.43       77.33     17.48 o 
 -11   7   1      586.15      644.83     51.77 o 
 -10   7   1      320.87      369.15     35.64 o 
  -9   7   1      358.51      355.43     23.50 o 
  -8   7   1     1930.55     1926.69     73.63 o 
  -7   7   1       59.11       77.27     13.11 o 
  -6   7   1     2403.78     2415.63     78.64 o 
  -5   7   1     5057.31     4991.26    151.62 o 
  -4   7   1      539.81      583.68     24.93 o 
  -3   7   1    11258.57    11468.81    335.82 o 
  -2   7   1     2158.78     2170.83     65.59 o 
  -1   7   1     9772.98    10396.91    292.81 o 
   0   7   1     7594.87     7896.66    318.72 o 
   1   7   1     1573.87     1516.93     69.93 o 
   2   7   1     6972.56     7168.34    210.61 o 
   3   7   1     6794.35     6845.00    203.72 o 
   4   7   1     2120.55     2015.86     64.42 o 
   5   7   1     4414.63     4493.06    135.26 o 
   6   7   1      378.64      378.83     23.20 o 
   7   7   1     1925.36     1840.29     87.08 o 
   8   7   1     1932.50     1926.65    115.65 o 
   9   7   1       10.07        1.34     15.47 o 
  10   7   1      766.84      790.07     55.14 o 
 -10   8   1      255.57      289.80     30.93 o 
  -9   8   1     1021.50     1054.54     46.09 o 
  -8   8   1        9.01       32.28     10.50 o 
  -7   8   1     2696.66     2658.63     89.07 o 
  -6   8   1     2367.18     2279.48     76.98 o 
  -5   8   1     2625.95     2456.80     80.79 o 
  -4   8   1     5289.12     5421.41    161.13 o 
  -3   8   1     2482.35     2354.81     75.10 o 
  -2   8   1     8612.97     8758.07    244.32 o 
  -1   8   1     5275.06     5585.21    163.98 o 
   0   8   1     2856.62     2969.99    127.08 o 
   1   8   1     7926.79     8359.27    336.20 o 
   2   8   1     3038.70     2866.43     91.76 o 
   4   8   1     5426.88     5756.84    167.11 o 
   5   8   1     1004.44     1048.68     40.65 o 
   6   8   1     2078.13     2016.64     75.64 o 
   7   8   1     1020.67     1007.20     43.98 o 
   8   8   1      331.70      357.17     23.28 o 
   9   8   1     1066.51     1023.39     66.57 o 
  10   8   1       14.05       75.98     18.15 o 
 -10   9   1      542.48      583.64     47.07 o 
  -9   9   1       79.05      103.76     12.81 o 
  -8   9   1     2330.27     2286.37     80.51 o 
  -7   9   1      739.86      747.05     35.40 o 
  -6   9   1     2404.08     2109.32    173.14 o 
  -5   9   1     3864.46     3793.78    119.77 o 
  -4   9   1      293.66      312.05     19.50 o 
  -2   9   1     2437.38     2510.36     79.84 o 
  -1   9   1     5648.65     5844.50    241.39 o 
   0   9   1     4187.19     4389.43    183.57 o 
   1   9   1      245.41      272.32     20.84 o 
   2   9   1    10922.26    11204.20    477.40 o 
   3   9   1     4903.29     4919.15    150.95 o 
   4   9   1      482.17      506.29     25.15 o 
   5   9   1     3607.40     3541.18    111.97 o 
   6   9   1      237.41      248.58     17.59 o 
   7   9   1     2265.58     2297.16     79.40 o 
   8   9   1     1031.21      985.11     43.73 o 
   9   9   1       36.71       45.05     17.48 o 
  10   9   1      785.60      947.41     61.86 o 
 -10  10   1      284.32      327.46     31.60 o 
  -9  10   1      641.29      656.81     50.77 o 
  -8  10   1       54.31       66.16     12.12 o 
  -7  10   1     3110.30     2892.25     97.13 o 
  -6  10   1      443.54      433.90     24.71 o 
  -5  10   1     1521.32     1522.93     55.15 o 
  -4  10   1     4082.40     3866.94    119.79 o 
  -3  10   1       91.11       72.25     10.21 o 
  -2  10   1     8222.50     8669.75    250.75 o 
   0  10   1     3206.75     3500.51    147.26 o 
   1  10   1     4674.56     4747.81    192.98 o 
   2  10   1     2413.47     2482.50    102.20 o 
   3  10   1     1476.59     1300.59     45.88 o 
   4  10   1     4243.10     4112.76    126.23 o 
   5  10   1       96.03       92.61     12.25 o 
   6  10   1     4459.45     4271.70    134.55 o 
   7  10   1     1021.93      933.08     42.55 o 
   8  10   1      339.33      344.21     22.55 o 
   9  10   1      687.88      685.85     51.10 o 
  10  10   1       40.53       68.58     17.48 o 
 -10  11   1      190.17      244.58     20.51 o 
  -9  11   1      198.91      224.27     18.26 o 
  -8  11   1      969.05      968.44     43.26 o 
  -7  11   1       95.48       76.43     13.07 o 
  -6  11   1     2026.89     1933.63     69.40 o 
  -5  11   1     1794.24     1668.98     60.13 o 
  -4  11   1      725.75      731.17     32.57 o 
  -3  11   1     2190.52     2151.00     75.10 o 
  -2  11   1     3484.57     3510.59    109.10 o 
   0  11   1     3542.56     3755.35    162.05 o 
   1  11   1       60.21       75.31     14.12 o 
   2  11   1     6147.40     6541.78    267.62 o 
   3  11   1     2131.63     1979.19     69.65 o 
   4  11   1      928.06      912.66     37.08 o 
   5  11   1     2808.43     2843.66     89.15 o 
   6  11   1       31.43       23.32     10.15 o 
   7  11   1     1029.61      961.44     42.28 o 
   8  11   1      534.22      575.57     45.72 o 
   9  11   1       42.14       69.26     17.48 o 
  10  11   1      444.30      492.87     43.71 o 
 -10  12   1      467.80      548.68     43.71 o 
  -9  12   1      248.14      262.20     20.20 o 
  -8  12   1      458.65      453.94     27.31 o 
  -7  12   1     1192.67     1147.55     48.24 o 
  -6  12   1      470.24      421.34     25.67 o 
  -5  12   1     1843.83     1692.34     61.06 o 
  -4  12   1     2855.70     2634.25     89.10 o 
  -3  12   1       95.03       79.96     16.14 o 
  -2  12   1     5441.57     5803.48    237.36 o 
   0  12   1     1039.35     1028.10     55.81 o 
   1  12   1     7072.21     6999.68    306.61 o 
   2  12   1     1092.13     1084.58     56.48 o 
   3  12   1     1539.50     1472.56     75.31 o 
   4  12   1     2099.39     1980.55     68.94 o 
   5  12   1      750.88      696.17     33.27 o 
   6  12   1     1770.23     1604.81    113.64 o 
   7  12   1      764.58      712.38     34.89 o 
   8  12   1      200.80      182.89     25.55 o 
   9  12   1      538.78      519.09     43.71 o 
  10  12   1       46.81      123.05     20.84 o 
 -10  13   1       68.05      127.08     20.84 o 
  -9  13   1      269.12      286.01     21.38 o 
  -8  13   1      725.45      682.41     35.40 o 
  -7  13   1       89.04       77.91     12.12 o 
  -6  13   1     1316.85     1234.81     49.90 o 
  -5  13   1     1710.67     1552.00     57.75 o 
  -4  13   1      219.86      197.87     16.87 o 
  -3  13   1     1729.29     1606.47     59.66 o 
  -2  13   1     2320.44     2456.28    112.96 o 
   1  13   1       28.24       28.91     13.45 o 
   2  13   1     3886.34     3971.86    170.79 o 
   3  13   1     3243.28     2738.01    131.12 o 
   4  13   1       75.56       86.58     11.77 o 
   5  13   1     1188.33     1094.21     43.73 o 
   6  13   1      116.71      121.06     13.76 o 
   7  13   1      633.52      644.61     32.55 o 
   8  13   1      462.89      467.32     39.67 o 
   9  13   1       11.46       43.71     16.14 o 
  10  13   1      398.80      501.61     43.71 o 
  -9  14   1      371.59      399.82     25.91 o 
  -8  14   1       12.03       38.78     10.21 o 
  -7  14   1      929.69      890.47     41.58 o 
  -6  14   1      669.78      651.29     35.30 o 
  -5  14   1      351.01      342.30     22.35 o 
  -4  14   1      964.17      917.97     41.60 o 
  -3  14   1      565.75      538.59     39.00 o 
   1  14   1     3613.78     3788.97    167.43 o 
   2  14   1     1461.62     1448.35     76.65 o 
   3  14   1     1016.22      944.72     58.50 o 
   4  14   1     1059.56     1064.74     44.69 o 
   5  14   1      285.19      317.21     21.12 o 
   6  14   1     2126.25     2078.39    104.22 o 
   7  14   1      485.45      459.25     39.67 o 
   8  14   1       50.08       54.46     16.81 o 
   9  14   1      349.75      370.49     36.98 o 
  -9  15   1      141.12      175.50     24.88 o 
  -8  15   1      816.90      844.42     40.88 o 
  -7  15   1      146.46      145.72     18.15 o 
  -6  15   1     1328.78     1240.02     53.00 o 
  -5  15   1     1975.65     1900.26     70.59 o 
  -4  15   1      236.74      237.57     18.78 o 
  -3  15   1     1771.94     1691.09     86.74 o 
   1  15   1        7.32       13.45     12.78 o 
   2  15   1     2646.70     2671.44    121.70 o 
   3  15   1     3692.91     3573.13    160.03 o 
   4  15   1      362.42      321.41     30.26 o 
   5  15   1     2063.58     1959.62     70.84 o 
   6  15   1      287.29      262.35     20.17 o 
   7  15   1      474.17      492.87     42.36 o 
   8  15   1      659.21      691.90     52.45 o 
   9  15   1       66.92       85.39     20.84 o 
  -9  16   1      545.58      588.35     47.74 o 
  -8  16   1       34.64       47.73      9.95 o 
  -7  16   1     1069.48     1064.17     48.02 o 
  -6  16   1     1330.94     1241.47     53.24 o 
  -5  16   1      362.95      319.98     23.28 o 
  -4  16   1     1841.68     1789.60     81.36 o 
  -3  16   1      714.24      720.81     49.76 o 
   1  16   1     2751.05     2709.77    126.41 o 
   2  16   1      833.73      746.36     50.43 o 
   3  16   1     1497.26     1366.32     71.95 o 
   4  16   1     1426.49     1342.11     77.33 o 
   5  16   1      330.27      293.84     31.60 o 
   6  16   1     1798.17     1758.77     67.51 o 
   7  16   1      721.44      681.81     52.45 o 
   8  16   1      262.25      300.56     32.95 o 
   9  16   1      467.07      533.21     47.07 o 
  -8  17   1      485.36      533.50     31.81 o 
  -7  17   1      103.49      126.02     14.65 o 
  -6  17   1     1344.58     1358.68     57.05 o 
  -5  17   1     1597.20     1527.53     61.80 o 
  -4  17   1     1111.25     1018.69     66.57 o 
   2  17   1     3204.72     2906.11    141.88 o 
   3  17   1     1514.76     1372.37     80.69 o 
   4  17   1      378.87      390.66     34.96 o 
   5  17   1     1853.28     1744.20     97.50 o 
   6  17   1      141.07      139.49     14.37 o 
   7  17   1      699.33      740.31     54.46 o 
   8  17   1      371.77      371.84     38.33 o 
  -8  18   1      128.61      142.67     15.02 o 
  -7  18   1      737.44      724.91     50.09 o 
  -6  18   1      521.95      523.93     31.12 o 
  -5  18   1      585.64      584.32     46.40 o 
  -4  18   1      906.67      893.62     60.52 o 
   2  18   1      881.05      775.28     53.79 o 
   3  18   1     1753.84     1761.01     93.46 o 
   4  18   1     1018.76      996.50     63.21 o 
   5  18   1      443.03      363.10     35.64 o 
   6  18   1     1250.04     1160.56     72.62 o 
   7  18   1      304.40      312.67     34.29 o 
   8  18   1      121.46      152.63     25.55 o 
  -7  19   1       40.74       72.20     15.47 o 
  -6  19   1      675.58      668.37     52.45 o 
  -5  19   1      733.84      784.69     58.50 o 
   2  19   1     2322.80     2234.38    114.98 o 
   3  19   1     1065.71     1032.81     63.88 o 
   4  19   1      164.09      191.63     26.22 o 
   5  19   1      884.17      878.83     59.84 o 
   6  19   1        5.75       30.26     14.79 o 
   7  19   1      330.25      377.22     38.33 o 
  -7  20   1      638.08      713.75     39.22 o 
  -6  20   1      318.02      397.39     38.33 o 
  -5  20   1      574.14      535.23     46.40 o 
   3  20   1      504.71      556.75     44.38 o 
   4  20   1      547.00      498.25     43.03 o 
   5  20   1       35.21       67.91     17.48 o 
   6  20   1     1054.66     1022.72     69.93 o 
   7  20   1      163.42      183.57     28.91 o 
  -6  21   1      421.78      493.54     44.38 o 
   3  21   1      379.99      381.25     35.64 o 
   4  21   1      307.68      350.32     34.96 o 
   5  21   1      613.49      601.13     49.76 o 
   6  21   1       52.62       83.38     18.83 o 
   4  22   1      433.76      428.32     39.67 o 
   5  22   1       63.12       45.72     15.47 o 
   5  23   1      426.22      454.54     43.03 o 
  -2 -25   2      753.63      858.65     66.57 o 
  -1 -25   2      198.13      248.12     34.29 o 
   0 -25   2      323.63      394.14     28.42 o 
   1 -25   2      578.27      683.62     38.98 o 
   2 -25   2       34.78       49.83     13.97 o 
  -3 -24   2      463.12      500.65     34.19 o 
  -2 -24   2       59.41       89.43     21.52 o 
  -1 -24   2      443.68      553.38     49.09 o 
   0 -24   2      350.54      377.41     26.78 o 
   1 -24   2       68.36       87.87     14.45 o 
   2 -24   2      932.58      990.69     48.97 o 
   3 -24   2      148.42      183.23     20.44 o 
  -5 -23   2      481.91      517.09     34.94 o 
  -4 -23   2      213.39      255.43     23.76 o 
  -3 -23   2       64.04       72.10     13.79 o 
  -2 -23   2      592.07      636.09     52.45 o 
  -1 -23   2      271.56      313.23     23.36 o 
   0 -23   2      210.77      249.92     21.85 o 
   1 -23   2      322.09      351.89     25.19 o 
   2 -23   2       99.15      112.01     15.60 o 
   3 -23   2      390.54      427.65     40.34 o 
  -5 -22   2      108.10      139.71     17.23 o 
  -4 -22   2      131.18      161.63     22.86 o 
  -3 -22   2      706.05      781.30     42.28 o 
  -2 -22   2       15.78       45.72     16.14 o 
  -1 -22   2      575.37      566.10     32.03 o 
   0 -22   2      281.38      311.70     35.64 o 
   1 -22   2      245.48      293.12     22.81 o 
   2 -22   2     1405.50     1455.97     61.10 o 
   3 -22   2       53.99       78.00     18.15 o 
   5 -22   2      419.48      441.77     45.72 o 
  -6 -21   2       82.46       99.23     16.08 o 
  -5 -21   2      620.02      649.32     38.48 o 
  -4 -21   2      345.65      352.42     26.36 o 
  -3 -21   2      139.05      165.80     18.19 o 
  -2 -21   2      853.94      908.41     62.53 o 
  -1 -21   2       48.92       66.21     12.12 o 
   0 -21   2      665.19      652.10     37.99 o 
   1 -21   2      486.26      484.20     31.94 o 
   2 -21   2       11.11       16.81     13.45 o 
   3 -21   2      709.81      757.79     54.46 o 
   4 -21   2      201.72      241.39     28.24 o 
   5 -21   2      139.00      140.53     25.55 o 
   6 -21   2      512.39      525.14     49.09 o 
  -7 -20   2       22.17       36.98     19.50 o 
  -6 -20   2      950.07      999.86     73.29 o 
  -5 -20   2      246.90      304.28     24.96 o 
  -4 -20   2      461.01      498.02     31.59 o 
  -3 -20   2     1608.37     1541.94     64.39 o 
  -2 -20   2       23.82       36.31     16.14 o 
  -1 -20   2     2190.46     2309.37     82.92 o 
   0 -20   2      445.15      474.91     28.21 o 
   1 -20   2      662.19      632.64     33.97 o 
   2 -20   2     1560.48     1578.12     89.43 o 
   3 -20   2      175.86      225.93     26.90 o 
   4 -20   2      785.65      837.81     56.48 o 
   5 -20   2      403.45      373.85     40.34 o 
   6 -20   2       56.27      100.86     20.17 o 
   7 -20   2      487.16      545.99     49.76 o 
  -7 -19   2      657.72      662.31     57.15 o 
  -6 -19   2       45.64       61.19     18.83 o 
  -5 -19   2     1134.31     1041.72     49.86 o 
  -4 -19   2     1215.69     1101.89     50.81 o 
  -3 -19   2       81.84      109.12     16.47 o 
  -2 -19   2     2812.64     2880.49     97.64 o 
  -1 -19   2      429.37      403.58     25.08 o 
   0 -19   2     1934.24     1954.26     72.23 o 
   1 -19   2     1806.57     1850.44     98.84 o 
   2 -19   2       74.00       74.64     18.15 o 
   3 -19   2     2271.66     2287.50    117.00 o 
   4 -19   2      695.18      659.62     49.09 o 
   5 -19   2      253.64      264.25     32.95 o 
   6 -19   2      940.48      952.79     68.58 o 
   7 -19   2       70.09       63.21     18.15 o 
  -8 -18   2      336.62      377.22     41.69 o 
  -7 -18   2       58.64       53.12     18.83 o 
  -6 -18   2     1491.69     1519.62     90.77 o 
  -5 -18   2      478.61      500.27     44.38 o 
  -4 -18   2      705.67      683.90     37.05 o 
  -3 -18   2     2402.82     2367.34     86.25 o 
  -2 -18   2      100.06      124.65     14.05 o 
  -1 -18   2     2467.68     2444.54     84.34 o 
   0 -18   2     2177.01     2167.61     77.23 o 
   1 -18   2      182.04      193.65     26.22 o 
   2 -18   2     3653.76     3688.78    167.43 o 
   3 -18   2      743.10      658.28     48.41 o 
   4 -18   2      348.12      338.89     33.62 o 
   5 -18   2     1182.57     1191.99     52.62 o 
   6 -18   2      157.48      141.88     24.88 o 
   7 -18   2      511.99      560.11     49.76 o 
   8 -18   2      206.43      199.70     27.57 o 
  -8 -17   2      119.93      119.69     23.53 o 
  -7 -17   2      937.50      970.95     69.26 o 
  -6 -17   2      199.78      185.58     28.24 o 
  -5 -17   2      730.96      736.95     55.14 o 
  -4 -17   2     1666.61     1594.26     91.45 o 
  -3 -17   2      201.93      179.57     25.89 o 
  -2 -17   2     2644.43     2710.63     90.72 o 
  -1 -17   2     1345.99     1258.57     56.48 o 
   0 -17   2      791.25      776.80     37.99 o 
   1 -17   2     2386.46     2530.91    121.70 o 
   2 -17   2      447.46      396.72     34.96 o 
   3 -17   2     3235.15     3193.90    151.96 o 
   4 -17   2      707.83      598.44     45.72 o 
   5 -17   2      293.39      260.39     21.12 o 
   6 -17   2     1167.90     1195.53     77.33 o 
   7 -17   2      291.86      282.41     32.95 o 
   8 -17   2      402.77      425.63     42.36 o 
  -9 -16   2      307.03      352.34     40.34 o 
  -8 -16   2      389.71      383.27     41.02 o 
  -7 -16   2      150.24      121.03     23.53 o 
  -6 -16   2     1451.79     1418.09     85.39 o 
  -5 -16   2      694.04      591.71     48.41 o 
  -4 -16   2      596.60      548.68     43.03 o 
  -3 -16   2     1828.78     1864.50     55.06 o 
  -2 -16   2      503.07      562.12     27.86 o 
  -1 -16   2      600.36      565.72     28.21 o 
   0 -16   2      718.57      674.42     46.40 o 
   1 -16   2       56.44       56.48     15.47 o 
   2 -16   2     1078.08      958.84     61.19 o 
   3 -16   2     1059.79     1030.79     61.86 o 
   4 -16   2      233.28      221.22     26.90 o 
   5 -16   2      614.92      570.23     32.24 o 
   6 -16   2       51.35       49.09     16.14 o 
   7 -16   2      794.34      826.38     61.19 o 
   8 -16   2      167.17      198.36     26.90 o 
   9 -16   2      111.84      141.20     22.19 o 
  -9 -15   2      375.33      357.72     39.67 o 
  -8 -15   2      113.39      124.39     23.53 o 
  -7 -15   2      951.46      909.08     65.22 o 
  -6 -15   2      115.95      109.60     22.19 o 
  -5 -15   2      527.01      513.04     43.03 o 
  -4 -15   2      956.51      880.84     58.50 o 
  -3 -15   2       89.58      122.87     22.78 o 
  -2 -15   2     1041.24     1055.00     41.92 o 
  -1 -15   2      214.77      235.77     16.62 o 
   0 -15   2      697.98      674.42     44.38 o 
   1 -15   2     2163.99     2067.63    106.24 o 
   2 -15   2       71.05       82.71     17.48 o 
   3 -15   2     2277.90     2038.72    103.55 o 
   4 -15   2     1753.28     1705.88     89.43 o 
   5 -15   2      105.97      101.53     14.50 o 
   6 -15   2      901.45      908.41     62.53 o 
   7 -15   2       76.60      100.19     20.17 o 
   8 -15   2      238.56      244.08     30.26 o 
   9 -15   2      251.00      250.13     30.26 o 
  -9 -14   2      295.51      309.30     36.98 o 
  -8 -14   2      440.67      422.94     41.69 o 
  -7 -14   2      114.72      111.62     22.86 o 
  -6 -14   2     1001.35      982.38     67.24 o 
  -5 -14   2      287.96      248.79     28.91 o 
  -4 -14   2      456.93      478.75     40.34 o 
  -3 -14   2     1444.77     1431.69     52.27 o 
  -2 -14   2      205.82      238.97     16.15 o 
  -1 -14   2     3119.56     3234.75    102.19 o 
   0 -14   2      945.85      958.17     55.14 o 
   1 -14   2       41.01       52.45     15.47 o 
   2 -14   2     1798.51     1703.32     56.20 o 
   3 -14   2     1038.53     1047.60     61.19 o 
   4 -14   2      741.09      631.38     45.72 o 
   5 -14   2      929.39      834.24     39.86 o 
   6 -14   2      187.37      173.12     17.82 o 
   7 -14   2     1012.05      915.81     64.55 o 
   8 -14   2      317.57      313.34     34.29 o 
   9 -14   2       74.06      123.72     22.19 o 
 -10 -13   2      494.88      532.54     49.76 o 
  -9 -13   2      143.27      192.98     28.24 o 
  -8 -13   2      219.50      233.32     30.93 o 
  -7 -13   2     1239.39     1170.65     76.65 o 
  -6 -13   2        7.47       17.48     14.12 o 
  -5 -13   2     2155.86     2056.20    110.27 o 
  -4 -13   2     2233.06     2052.84    110.27 o 
  -3 -13   2      125.86      139.09     13.11 o 
  -2 -13   2     3934.33     4020.68    123.07 o 
  -1 -13   2     1395.69     1443.35     51.55 o 
   0 -13   2     1324.25     1305.13     65.22 o 
   1 -13   2     5793.11     6225.08    254.17 o 
   2 -13   2      127.58      143.31     11.57 o 
   3 -13   2     3997.55     3752.66    157.34 o 
   4 -13   2     1677.80     1627.88     82.03 o 
   5 -13   2      589.88      545.97     29.00 o 
   6 -13   2     1927.48     1877.21     69.12 o 
   7 -13   2      147.34      179.53     25.55 o 
   8 -13   2      470.48      431.01     41.02 o 
   9 -13   2      418.66      423.61     41.02 o 
 -10 -12   2       37.56       75.98     18.83 o 
  -9 -12   2      514.79      482.11     46.40 o 
  -8 -12   2      876.72      813.60     61.19 o 
  -7 -12   2      300.39      268.96     32.28 o 
  -6 -12   2     2506.56     2573.95    129.77 o 
  -5 -12   2     1108.31     1028.77     65.90 o 
  -4 -12   2     1252.73     1280.92     69.26 o 
  -3 -12   2     6239.97     6522.72    192.57 o 
  -2 -12   2      746.62      806.37     32.55 o 
  -1 -12   2     3852.31     4130.59    125.02 o 
   0 -12   2     5715.38     6319.21    258.87 o 
   1 -12   2      398.76      383.27     30.93 o 
   2 -12   2     7550.37     7688.14    218.52 o 
   3 -12   2     1661.74     1692.43     82.03 o 
   4 -12   2     3166.03     3016.39    137.17 o 
   5 -12   2      850.35      762.71     37.05 o 
   6 -12   2      130.17      100.44     14.65 o 
   7 -12   2     1516.23     1421.45     84.05 o 
   8 -12   2      488.03      426.30     39.67 o 
   9 -12   2      167.52      192.98     26.22 o 
  10 -12   2      529.82      532.54     47.74 o 
 -10 -11   2      672.26      679.12     56.48 o 
  -9 -11   2      279.70      260.89     32.95 o 
  -8 -11   2      560.25      550.02     48.41 o 
  -7 -11   2     2461.62     2342.64    123.72 o 
  -6 -11   2      284.84      258.87     30.26 o 
  -4 -11   2     4873.01     4856.88    147.06 o 
  -3 -11   2      964.10      977.30     35.32 o 
  -2 -11   2     8373.35     8759.08    248.39 o 
  -1 -11   2      682.04      736.28     44.38 o 
   0 -11   2     4817.23     4834.55    210.46 o 
   1 -11   2     3874.93     4173.58    178.86 o 
   2 -11   2       77.77      107.86      9.95 o 
   3 -11   2     4485.28     4361.19    187.60 o 
   4 -11   2     4250.98     4163.42    127.83 o 
   5 -11   2      564.56      576.20     29.24 o 
   6 -11   2     1904.85     1952.47    110.95 o 
   7 -11   2       59.72       66.57     17.48 o 
   8 -11   2      862.28      778.64     58.50 o 
   9 -11   2      439.56      449.16     42.36 o 
  10 -11   2       54.61       94.81     18.15 o 
 -10 -10   2      280.25      260.22     33.62 o 
  -9 -10   2      304.93      318.72     35.64 o 
  -8 -10   2     1750.59     1649.40     94.81 o 
  -7 -10   2      271.84      238.03     28.91 o 
  -6 -10   2     3876.55     3754.68    174.82 o 
  -5 -10   2     1675.23     1611.74     88.76 o 
  -4 -10   2     1970.75     2060.50     64.91 o 
  -3 -10   2     5828.40     5958.21    168.80 o 
  -2 -10   2       93.52      136.95     10.50 o 
  -1 -10   2    13040.21    14798.17    590.37 o 
   0 -10   2     2622.32     2793.15    114.31 o 
   1 -10   2     4445.28     4960.96    208.44 o 
   2 -10   2    12457.94    12990.63    360.21 o 
   3 -10   2      517.27      500.27     34.96 o 
   4 -10   2     2542.32     2427.15     81.74 o 
   5 -10   2     2700.52     2612.07     87.22 o 
   6 -10   2      329.12      314.99     24.21 o 
   7 -10   2     2035.72     1828.56     78.33 o 
   8 -10   2      510.04      494.89     42.36 o 
   9 -10   2      161.09      208.44     26.90 o 
  10 -10   2      458.67      541.95     46.40 o 
 -10  -9   2      496.17      510.35     47.74 o 
  -9  -9   2      681.44      648.87     53.12 o 
  -8  -9   2      106.59      100.19     22.86 o 
  -7  -9   2     2689.84     2611.60    131.79 o 
  -6  -9   2      221.47      207.10     26.22 o 
  -5  -9   2     3282.40     3467.57    158.01 o 
  -4  -9   2     4989.88     5115.24    152.83 o 
  -3  -9   2       57.81       82.80     22.53 o 
  -2  -9   2     8564.62     8917.35    262.77 o 
  -1  -9   2      211.77      259.55     21.52 o 
   0  -9   2     5061.12     5532.50    229.29 o 
   1  -9   2      985.07      936.65     47.74 o 
   2  -9   2      373.47      373.50     18.49 o 
   3  -9   2     5272.98     4989.40    147.16 o 
   4  -9   2     2472.79     2523.50     63.17 o 
   5  -9   2     1123.72      993.01     50.43 o 
   6  -9   2      738.98      734.93     51.77 o 
   7  -9   2      968.15      922.91     53.12 o 
   8  -9   2      678.93      603.14     48.41 o 
   9  -9   2      551.56      565.49     47.07 o 
  10  -9   2       50.73       76.65     18.83 o 
 -11  -8   2      467.62      586.33     51.77 o 
 -10  -8   2      175.62      203.06     28.91 o 
  -9  -8   2      143.54      184.24     27.57 o 
  -8  -8   2     1300.00     1211.66     77.33 o 
  -7  -8   2       21.56       26.22     14.79 o 
  -6  -8   2     1854.73     1761.69     96.15 o 
  -5  -8   2     1426.51     1329.33     72.62 o 
  -4  -8   2     2524.39     2514.33     78.30 o 
  -3  -8   2     8783.19     8755.11    255.61 o 
  -2  -8   2     1002.25     1088.32     37.05 o 
  -1  -8   2     9870.86    10488.76    429.66 o 
   0  -8   2     5873.72     6221.04    255.51 o 
   1  -8   2     4145.21     4373.96    180.20 o 
   2  -8   2     7101.49     6942.01    190.74 o 
   3  -8   2       95.11      116.45      9.16 o 
   4  -8   2     3331.58     3169.83     79.59 o 
   5  -8   2     2874.67     2714.87     85.80 o 
   6  -8   2      214.67      223.78     20.17 o 
   7  -8   2     3026.30     2924.06     98.62 o 
   8  -8   2      914.79      899.67     59.84 o 
   9  -8   2       64.12       81.36     18.83 o 
  10  -8   2      533.76      562.13     47.74 o 
 -11  -7   2       18.82       67.91     17.48 o 
 -10  -7   2      539.79      566.83     49.76 o 
  -9  -7   2      256.39      283.08     32.28 o 
  -8  -7   2      135.64      110.27     22.86 o 
  -7  -7   2     1908.30     1839.69     99.52 o 
  -6  -7   2      195.40      184.24     24.88 o 
  -5  -7   2     3911.44     4039.78    186.93 o 
  -4  -7   2     5067.48     5116.96    223.24 o 
  -3  -7   2       62.72      105.27     17.15 o 
  -2  -7   2     9525.40     9653.03    277.52 o 
  -1  -7   2     6322.93     7074.99    270.30 o 
   0  -7   2     2201.62     2257.92    106.24 o 
   1  -7   2    10589.62    11061.65    452.53 o 
   2  -7   2       13.40       49.24     11.43 o 
   3  -7   2     7656.28     7170.95    212.59 o 
   4  -7   2     1773.41     1741.49     48.28 o 
   5  -7   2      543.16      508.84     29.59 o 
   6  -7   2      602.33      559.79     28.53 o 
   7  -7   2      197.12      174.83     17.35 o 
   8  -7   2      700.25      679.80     50.43 o 
   9  -7   2     1132.26     1192.84     73.96 o 
  10  -7   2       67.62      116.33     20.17 o 
 -11  -6   2      525.33      642.14     54.46 o 
 -10  -6   2       19.62       36.31     14.79 o 
  -9  -6   2      434.51      470.68     43.03 o 
  -8  -6   2      847.34      812.93     59.17 o 
  -7  -6   2      390.58      333.51     34.29 o 
  -6  -6   2     2667.05     2437.45    121.03 o 
  -5  -6   2     2421.87     2486.28     87.75 o 
  -4  -6   2      852.59      788.05     47.07 o 
  -3  -6   2     6668.98     6800.13    189.97 o 
  -2  -6   2       83.06      131.88     11.43 o 
  -1  -6   2     7486.15     7549.00    212.50 o 
   0  -6   2     3707.97     4026.33    168.77 o 
   1  -6   2     2443.17     2345.41     85.06 o 
   2  -6   2    12635.39    13306.43    385.22 o 
   3  -6   2     6455.43     6796.22    192.16 o 
   4  -6   2     3328.43     3104.53     76.67 o 
   5  -6   2     4403.95     4483.14    139.99 o 
   6  -6   2        9.64       32.76      9.68 o 
   7  -6   2     1591.05     1586.12     57.95 o 
   8  -6   2      801.25      810.23     38.27 o 
   9  -6   2       59.39       86.74     18.83 o 
  10  -6   2      555.54      564.82     48.41 o 
 -11  -5   2       39.32       62.53     18.83 o 
 -10  -5   2      745.23      741.66     57.83 o 
  -9  -5   2      336.04      299.22     33.62 o 
  -8  -5   2      907.69      965.57     62.53 o 
  -7  -5   2     3527.93     3417.81    153.31 o 
  -6  -5   2      103.26      127.76     22.19 o 
  -5  -5   2     3879.44     3876.80    112.25 o 
  -4  -5   2     7548.24     8195.21    322.75 o 
  -3  -5   2      321.28      334.86     24.21 o 
  -2  -5   2    11239.39    11464.42    455.89 o 
  -1  -5   2      519.57      591.71     32.95 o 
   0  -5   2     6567.11     7058.18    291.82 o 
   1  -5   2    18844.38    19366.52    522.15 o 
   2  -5   2      521.88      497.46     26.22 o 
   3  -5   2    10319.53    10082.67    241.40 o 
   4  -5   2     7492.40     7755.84    225.34 o 
   5  -5   2     1011.30      956.21     38.75 o 
   6  -5   2     2888.36     2840.61     94.36 o 
   7  -5   2       60.13       77.10     14.46 o 
   8  -5   2     1300.50     1287.14     52.94 o 
   9  -5   2      889.39      929.26     63.21 o 
  10  -5   2       51.94       80.69     17.48 o 
 -11  -4   2      620.98      617.94     53.79 o 
 -10  -4   2      187.07      213.82     28.91 o 
  -9  -4   2      433.99      418.23     39.67 o 
  -8  -4   2     1885.82     1857.17    100.19 o 
  -7  -4   2      213.90      182.22     24.88 o 
  -6  -4   2     3807.46     3895.21    173.48 o 
  -5  -4   2      899.66      868.41     37.32 o 
  -3  -4   2     4623.37     4785.47    218.53 o 
  -2  -4   2       23.26       39.00      8.74 o 
  -1  -4   2     3746.76     3893.11    113.85 o 
   0  -4   2     2054.40     2237.07    102.20 o 
   1  -4   2      798.98      827.89     27.47 o 
   2  -4   2     8105.75     7825.90    278.71 o 
   3  -4   2     4635.57     4717.25    118.94 o 
   4  -4   2     2181.05     2204.36     73.93 o 
   5  -4   2     5098.59     5266.80    163.05 o 
   6  -4   2      194.91      204.86     17.31 o 
   7  -4   2     1217.09     1214.89     63.88 o 
   8  -4   2     1743.49     1795.05     64.17 o 
   9  -4   2      333.58      350.32     34.96 o 
  10  -4   2      610.63      656.93     50.43 o 
 -11  -3   2        8.65       28.91     16.14 o 
 -10  -3   2      953.95     1054.32     71.95 o 
  -9  -3   2      800.93      792.76     57.83 o 
  -8  -3   2      128.34       84.05     22.19 o 
  -7  -3   2     2592.29     2468.38    119.69 o 
  -6  -3   2      335.01      344.27     30.26 o 
  -5  -3   2     4814.97     4946.02    141.55 o 
  -4  -3   2    10679.85    11844.87    324.50 o 
  -3  -3   2     1971.17     1948.61     58.59 o 
  -2  -3   2     5588.57     5654.88    227.27 o 
   0  -3   2     2319.86     2348.50     67.52 o 
   1  -3   2     6971.35     6691.05    259.55 o 
   2  -3   2      687.21      723.44     25.56 o 
   3  -3   2    12632.50    12750.44    295.36 o 
   4  -3   2     7468.67     7759.95    220.59 o 
   5  -3   2     1009.81     1000.54     40.65 o 
   6  -3   2     3372.42     3521.27    112.18 o 
   7  -3   2      310.43      317.38     21.15 o 
   8  -3   2     2293.79     2264.32     81.29 o 
   9  -3   2     1562.17     1655.45     92.79 o 
  10  -3   2        8.06       42.36     12.78 o 
 -11  -2   2      657.74      695.93     56.48 o 
 -10  -2   2       88.20      127.76     22.86 o 
  -9  -2   2      716.19      727.54     54.46 o 
  -8  -2   2     1615.51     1553.92     87.41 o 
  -7  -2   2       44.55       30.26     16.81 o 
  -6  -2   2     6898.49     7294.01    211.91 o 
  -5  -2   2     3429.26     3543.08    111.64 o 
  -4  -2   2      350.83      349.23     15.55 o 
  -3  -2   2    12847.33    13423.35    379.26 o 
  -2  -2   2      199.74      205.08     16.14 o 
  -1  -2   2     5294.20     5694.61    167.80 o 
   0  -2   2    25966.58    28383.92    653.55 o 
   1  -2   2      279.63      246.10     14.12 o 
   2  -2   2     2075.99     2154.95     53.92 o 
   3  -2   2      779.35      846.02     31.85 o 
   4  -2   2     3495.58     3481.32     99.61 o 
   5  -2   2     1834.27     1891.89     68.23 o 
   6  -2   2      573.93      571.44     27.56 o 
   7  -2   2     2141.26     2215.96    103.21 o 
   8  -2   2     1152.70     1201.42     60.18 o 
   9  -2   2      636.32      717.16     35.89 o 
 -11  -1   2       26.43       47.07     14.79 o 
 -10  -1   2      585.23      638.11     52.45 o 
  -9  -1   2      851.51      890.26     61.19 o 
  -8  -1   2      267.33      238.70     28.91 o 
  -7  -1   2     2867.78     2688.25    131.12 o 
  -6  -1   2       15.63       25.54     10.42 o 
  -5  -1   2     2114.27     1928.12     65.56 o 
  -4  -1   2    12592.35    13078.60    361.61 o 
  -3  -1   2       68.18       62.53     12.10 o 
  -2  -1   2    15120.63    16226.35    634.07 o 
   0  -1   2     1356.48     1482.20     41.58 o 
   1  -1   2    15311.00    16369.82    456.09 o 
   2  -1   2      530.70      533.06     15.85 o 
   3  -1   2     7413.75     7779.88    244.42 o 
   4  -1   2     7968.46     8510.33    253.63 o 
   5  -1   2     1302.00     1183.83     40.65 o 
   6  -1   2     2115.27     2138.15     70.84 o 
   7  -1   2      230.13      213.91     17.82 o 
   8  -1   2      592.14      626.45     31.81 o 
   9  -1   2     1112.39     1204.78     51.77 o 
 -11   0   2      702.33      741.66     58.50 o 
 -10   0   2        1.46       11.43     13.45 o 
  -9   0   2      948.63      958.84     65.22 o 
  -8   0   2     1058.23     1015.32     64.55 o 
  -7   0   2      667.23      606.50     45.05 o 
  -6   0   2     6846.88     6922.09    207.44 o 
  -5   0   2     4130.95     4275.04    127.84 o 
  -4   0   2     3017.88     2861.44     86.34 o 
  -3   0   2    15561.71    15669.66    441.30 o 
  -2   0   2      303.42      310.43     17.15 o 
  -1   0   2    51529.43    53135.78   1963.07 o 
   0   0   2     1702.87     1738.82     50.62 o 
   1   0   2    16535.88    17015.04    466.80 o 
   2   0   2    29947.24    32654.71    914.36 o 
   3   0   2     6259.47     6505.18    187.32 o 
   4   0   2     9484.89     9307.62    267.18 o 
   5   0   2     3300.92     3271.83    101.27 o 
   6   0   2      273.28      289.03     18.52 o 
   7   0   2      677.99      643.82     30.66 o 
   8   0   2      208.44      196.97     20.84 o 
   9   0   2     1028.25     1136.45     48.72 o 
 -11   1   2       25.36       61.19     16.14 o 
 -10   1   2      607.22      654.24     52.45 o 
  -9   1   2      835.93      788.05     58.50 o 
  -8   1   2      247.79      232.65     28.24 o 
  -7   1   2     2793.04     2683.46     87.30 o 
  -6   1   2       11.54        5.66      8.21 o 
  -5   1   2     2417.76     2231.51     67.19 o 
  -4   1   2    12149.58    12396.66    361.19 o 
  -3   1   2       29.86       31.05      5.80 o 
  -2   1   2    14548.26    15452.29    441.11 o 
  -1   1   2     4204.54     4819.06    136.08 o 
   0   1   2     1215.94     1339.57     33.51 o 
   1   1   2    15945.47    16873.09    869.08 o 
   2   1   2      530.87      526.79     19.04 o 
   3   1   2     8402.19     8710.07    236.05 o 
   4   1   2     8888.80     9138.86    254.12 o 
   5   1   2     1029.74      951.13     38.73 o 
   6   1   2     2058.91     2046.12     70.13 o 
   7   1   2      317.76      287.72     19.15 o 
   8   1   2      559.83      601.98     31.14 o 
   9   1   2     1220.18     1285.97     52.30 o 
 -11   2   2      636.62      697.28     55.81 o 
 -10   2   2       74.22       87.41     20.17 o 
  -9   2   2      670.63      654.24     51.77 o 
  -8   2   2     1640.56     1514.92     86.07 o 
  -7   2   2       49.20       57.80     19.84 o 
  -6   2   2     6931.63     7163.80    212.34 o 
  -5   2   2     3842.78     3898.53    113.44 o 
  -4   2   2      487.24      423.61     28.91 o 
  -3   2   2    13038.28    13418.42    379.29 o 
  -2   2   2      257.99      233.72     10.81 o 
  -1   2   2     5552.74     6113.97    166.25 o 
   0   2   2    26914.91    29452.56    653.48 o 
   2   2   2     2232.45     2308.00     66.31 o 
   3   2   2      922.65      966.31     31.49 o 
   4   2   2     3079.74     2962.38     97.23 o 
   5   2   2     2216.51     2321.03     69.64 o 
   6   2   2      544.58      582.25     27.05 o 
   7   2   2     2352.75     2403.22     78.45 o 
   8   2   2     1108.14     1141.83     47.78 o 
   9   2   2      651.45      626.00     49.09 o 
  10   2   2      687.99      803.52     55.81 o 
 -11   3   2        8.30       28.24     13.45 o 
 -10   3   2      964.28     1026.08     70.60 o 
  -9   3   2      787.76      815.62     58.50 o 
  -8   3   2      151.23      174.15     24.21 o 
  -7   3   2     2422.19     2319.13     78.85 o 
  -6   3   2      246.53      237.62     17.29 o 
  -5   3   2     4611.74     4592.92    142.27 o 
  -4   3   2     9756.22    10518.35    451.18 o 
  -3   3   2     2002.59     1904.24     60.08 o 
  -2   3   2     5303.15     5423.56    126.54 o 
   0   3   2     2269.66     2248.41     57.24 o 
   2   3   2      711.43      744.93     24.88 o 
   3   3   2    12478.17    13166.48    366.07 o 
   4   3   2     7347.58     7383.96    218.70 o 
   5   3   2     1153.13     1185.84     41.69 o 
   6   3   2     3606.14     3634.66    111.97 o 
   7   3   2      366.50      353.98     21.38 o 
   8   3   2     2364.41     2393.77     81.54 o 
   9   3   2     1739.37     1663.52     90.77 o 
  10   3   2        9.71       33.62     16.14 o 
 -11   4   2      610.33      712.07     55.81 o 
 -10   4   2      175.10      234.67     29.59 o 
  -9   4   2      458.43      439.08     41.02 o 
  -8   4   2     1757.01     1771.45     65.00 o 
  -7   4   2      233.49      210.95     16.32 o 
  -6   4   2     3598.24     3749.54    117.51 o 
  -5   4   2      894.44      854.35     33.60 o 
  -3   4   2     5276.28     5349.42    121.69 o 
  -2   4   2       18.64       35.46      5.66 o 
  -1   4   2     3763.52     3912.61     90.70 o 
   0   4   2     2314.54     2568.22     73.18 o 
   2   4   2     8454.29     8582.39    234.15 o 
   3   4   2     4747.53     4933.71    140.97 o 
   4   4   2     2562.15     2526.21    105.57 o 
   5   4   2     5395.27     5652.85    162.84 o 
   6   4   2      211.01      220.78     16.27 o 
   7   4   2     1459.12     1484.80     52.29 o 
   8   4   2     1586.96     1525.68     61.33 o 
   9   4   2      326.55      333.51     36.31 o 
  10   4   2      689.69      718.12     51.77 o 
 -11   5   2       43.25       78.67     17.48 o 
 -10   5   2      764.15      816.97     59.17 o 
  -9   5   2      313.10      334.18     34.29 o 
  -8   5   2      818.78      844.45     38.49 o 
  -7   5   2     3107.85     3026.35    101.75 o 
  -6   5   2      121.52      153.15     20.51 o 
  -5   5   2     3624.78     3556.88    113.53 o 
  -4   5   2     6635.71     7137.52    308.63 o 
  -3   5   2      225.88      224.58     18.15 o 
  -2   5   2    10548.91    11027.03    317.75 o 
  -1   5   2      702.67      708.04     35.64 o 
   0   5   2     6772.45     7510.03    290.48 o 
   1   5   2    17944.44    18307.43    746.36 o 
   2   5   2      509.26      470.88     18.47 o 
   3   5   2    10654.83    11114.38    300.24 o 
   4   5   2     7476.88     7696.68    223.94 o 
   5   5   2     1046.34      992.96     37.53 o 
   6   5   2     2943.56     2985.77     94.14 o 
   7   5   2      105.05      116.37     13.21 o 
   8   5   2     1332.23     1365.42     53.49 o 
   9   5   2      950.86     1033.48     64.55 o 
  10   5   2       39.33       72.62     17.48 o 
 -11   6   2      487.41      613.90     51.77 o 
 -10   6   2       20.45       55.81     14.12 o 
  -9   6   2      446.94      474.71     41.69 o 
  -8   6   2      874.87      876.51     38.49 o 
  -7   6   2      431.65      415.45     23.17 o 
  -6   6   2     2572.34     2497.94     82.05 o 
  -5   6   2     2642.97     2569.27     81.68 o 
  -3   6   2     6147.62     6100.01    265.60 o 
  -2   6   2      103.69      101.92      8.71 o 
  -1   6   2     6925.99     7224.29    211.23 o 
   0   6   2     3892.86     4148.03    166.76 o 
   2   6   2    13837.53    14653.18    396.01 o 
   3   6   2     6458.56     6804.94    197.31 o 
   4   6   2     3127.09     3061.07     95.32 o 
   5   6   2     4641.64     4704.16    139.55 o 
   6   6   2        6.27       15.25      8.33 o 
   7   6   2     1446.02     1433.22     55.62 o 
   8   6   2      807.73      802.17     54.46 o 
   9   6   2       53.38       58.50     19.50 o 
  10   6   2      625.75      760.48     52.45 o 
 -11   7   2       15.63       52.45     16.14 o 
 -10   7   2      546.63      592.38     48.41 o 
  -9   7   2      226.04      254.17     29.59 o 
  -8   7   2      113.34      103.33     13.02 o 
  -7   7   2     1847.72     1859.20     66.38 o 
  -6   7   2      262.29      230.58     20.51 o 
  -5   7   2     4274.93     4263.87    129.23 o 
  -4   7   2     5239.10     5168.17    154.22 o 
  -3   7   2       67.70       92.59     11.09 o 
  -2   7   2     9509.26     9857.34    280.21 o 
  -1   7   2     5915.76     6436.69    223.24 o 
   0   7   2     2537.14     2679.51    104.89 o 
   1   7   2    10778.57    11654.70    452.53 o 
   2   7   2       13.76       22.79      9.75 o 
   3   7   2     8291.56     7963.43    219.90 o 
   4   7   2     1987.02     1998.41     62.01 o 
   5   7   2      523.09      480.12     23.92 o 
   6   7   2      606.02      570.91     64.21 o 
   7   7   2      183.27      201.00     16.81 o 
   8   7   2      731.09      715.43     50.43 o 
   9   7   2     1108.11     1143.75     70.60 o 
  10   7   2       54.15       99.52     20.17 o 
  11   7   2      190.42      293.84     32.28 o 
 -11   8   2      429.17      539.26     47.07 o 
 -10   8   2      183.31      205.08     26.90 o 
  -9   8   2      150.08      192.10     17.04 o 
  -8   8   2     1339.50     1304.80     68.92 o 
  -7   8   2       37.50       51.26     10.63 o 
  -6   8   2     2130.23     1898.89     98.84 o 
  -5   8   2     1334.16     1315.86     48.91 o 
  -4   8   2     2637.26     2439.91     80.28 o 
  -3   8   2     8739.77     9046.56    258.57 o 
  -2   8   2     1039.12     1078.76     39.43 o 
  -1   8   2    10218.11    10856.10    306.29 o 
   0   8   2     5936.21     6293.66    252.82 o 
   1   8   2     3927.72     4217.29    178.19 o 
   2   8   2     6327.70     6313.83    274.34 o 
   3   8   2      130.04      131.56     11.77 o 
   4   8   2     3270.76     3006.09     96.51 o 
   5   8   2     2547.01     2433.18     82.96 o 
   6   8   2      187.32      201.16     15.60 o 
   7   8   2     2989.37     2979.14     97.94 o 
   8   8   2      879.09      860.67     57.83 o 
   9   8   2       56.78       59.17     18.15 o 
  10   8   2      570.23      612.56     47.74 o 
 -10   9   2      519.44      556.75     46.40 o 
  -9   9   2      708.12      678.91     34.55 o 
  -8   9   2      110.27      127.80     14.72 o 
  -7   9   2     2701.61     2599.84     88.60 o 
  -6   9   2      192.23      192.51     16.40 o 
  -5   9   2     3457.08     3335.00    107.63 o 
  -4   9   2     5221.54     5162.39    173.48 o 
  -3   9   2      104.67      100.42     11.41 o 
  -2   9   2     9713.40     9620.02    381.92 o 
  -1   9   2      209.93      260.58     18.83 o 
   0   9   2     5069.66     5575.54    226.60 o 
   1   9   2      940.32      782.00     44.38 o 
   2   9   2      350.45      350.99     26.90 o 
   3   9   2     5411.18     5255.48    153.10 o 
   4   9   2     2303.31     2307.51     78.45 o 
   5   9   2     1255.74     1128.04     42.03 o 
   6   9   2      914.58      933.84     37.74 o 
   7   9   2      828.20      805.28     61.86 o 
   8   9   2      685.79      667.02     48.41 o 
   9   9   2      572.17      579.61     45.72 o 
  10   9   2       48.90       91.45     20.17 o 
 -10  10   2      289.38      327.46     32.95 o 
  -9  10   2      312.25      342.19     23.24 o 
  -8  10   2     1715.24     1589.56     62.36 o 
  -7  10   2      255.54      225.57     19.48 o 
  -6  10   2     3822.65     3699.62    119.24 o 
  -5  10   2     1824.43     1726.34     61.25 o 
  -4  10   2     1873.34     1809.04     66.07 o 
  -3  10   2     5476.18     5454.41    273.33 o 
  -2  10   2      107.42      132.46     18.15 o 
  -1  10   2    13056.50    14762.53    584.99 o 
   0  10   2     2263.94     2245.82    108.26 o 
   1  10   2     4420.16     4983.15    207.10 o 
   2  10   2    12322.20    12868.39    519.09 o 
   4  10   2     2562.13     2463.89     80.34 o 
   5  10   2     2607.66     2580.02     85.57 o 
   6  10   2      295.26      291.68     19.34 o 
   7  10   2     1917.01     1898.86     98.17 o 
   8  10   2      487.49      506.99     42.36 o 
   9  10   2      152.52      200.38     26.90 o 
  10  10   2      457.57      524.47     46.40 o 
 -10  11   2      686.33      678.45     53.79 o 
  -9  11   2      334.43      336.06     49.76 o 
  -8  11   2      588.41      593.61     50.09 o 
  -7  11   2     2443.00     2364.55     83.32 o 
  -6  11   2      347.83      300.52     21.12 o 
  -5  11   2     3824.38     3717.41    118.79 o 
  -4  11   2     5016.11     4910.87    281.40 o 
  -3  11   2      861.35      837.96     36.83 o 
  -2  11   2     8301.09     8413.06    362.42 o 
   0  11   2     4800.25     5173.44    208.44 o 
   1  11   2     3866.76     4173.58    176.84 o 
   2  11   2       89.67      115.65     17.48 o 
   3  11   2     4639.30     4386.06    188.94 o 
   4  11   2     4017.84     3955.52    125.76 o 
   5  11   2      506.76      508.11     26.71 o 
   6  11   2     1627.33     1629.70     63.46 o 
   7  11   2       56.68       69.26     18.83 o 
   8  11   2      904.68      929.93     60.52 o 
   9  11   2      433.01      513.04     43.03 o 
  10  11   2       53.14       93.46     20.17 o 
 -10  12   2       36.87       84.05     16.14 o 
  -9  12   2      569.78      597.45     32.44 o 
  -8  12   2      816.40      826.87     39.90 o 
  -7  12   2      312.02      263.97     20.65 o 
  -6  12   2     2629.76     2534.61     87.86 o 
  -5  12   2     1154.97     1125.59     45.84 o 
  -4  12   2     1247.99     1091.67     61.86 o 
  -3  12   2     6301.69     6477.68    195.10 o 
   0  12   2     5553.80     6060.34    254.84 o 
   1  12   2      458.50      430.34     30.26 o 
   2  12   2     7715.88     7667.37    316.70 o 
   3  12   2     1555.21     1514.92     80.02 o 
   4  12   2     3176.80     3000.67     97.47 o 
   5  12   2      957.23      952.60     38.43 o 
   6  12   2      120.20      112.47     13.09 o 
   7  12   2     1472.61     1424.81     82.03 o 
   8  12   2      476.21      414.87     38.33 o 
   9  12   2      138.35      167.43     26.22 o 
  10  12   2      540.31      609.87     49.76 o 
 -10  13   2      488.23      564.82     47.74 o 
  -9  13   2      181.04      221.17     18.78 o 
  -8  13   2      257.44      279.48     20.86 o 
  -7  13   2     1343.70     1250.44     51.77 o 
  -6  13   2       19.74       17.57      9.47 o 
  -5  13   2     2297.75     2204.64     76.98 o 
  -4  13   2     2513.54     2315.97     78.19 o 
  -3  13   2       83.90       74.84     12.12 o 
   0  13   2     1050.62     1019.36     58.50 o 
   1  13   2     5423.87     5801.46    250.81 o 
   2  13   2      143.19      152.63     20.17 o 
   3  13   2     3686.95     3207.35    153.98 o 
   4  13   2     1653.09     1484.66     81.36 o 
   5  13   2      412.77      430.33     25.08 o 
   6  13   2     1778.45     1716.64     95.48 o 
   7  13   2      129.53      123.72     22.86 o 
   8  13   2      421.85      466.65     41.02 o 
   9  13   2      426.42      465.30     42.36 o 
  -9  14   2      321.82      370.25     24.93 o 
  -8  14   2      402.60      400.26     25.91 o 
  -7  14   2      124.25      113.08     14.02 o 
  -6  14   2     1128.71     1076.25     46.34 o 
  -5  14   2      235.98      217.53     23.87 o 
  -4  14   2      559.42      555.36     29.24 o 
  -3  14   2     1571.21     1387.16     78.00 o 
   0  14   2      935.46      935.98     52.45 o 
   1  14   2        7.77        2.69     11.43 o 
   2  14   2     1627.87     1578.79     83.38 o 
   3  14   2     1088.79     1068.44     61.19 o 
   4  14   2      909.30      816.97     51.10 o 
   5  14   2      995.10      930.67     46.40 o 
   6  14   2      171.43      140.53     23.53 o 
   7  14   2     1022.80     1005.91     64.55 o 
   8  14   2      349.87      328.13     34.29 o 
   9  14   2       67.54       86.74     20.84 o 
  -9  15   2      381.48      416.39     27.53 o 
  -8  15   2      116.95      155.23     15.67 o 
  -7  15   2      890.63      886.51     42.36 o 
  -6  15   2      118.53      116.70     14.50 o 
  -5  15   2      522.13      451.17     27.34 o 
  -4  15   2      905.21      860.22     39.68 o 
   0  15   2      618.56      618.61     41.02 o 
   1  15   2     2304.83     2341.30    106.24 o 
   2  15   2       80.66      105.57     17.48 o 
   3  15   2     2299.23     2222.28    106.24 o 
   4  15   2     1842.64     1762.36     91.45 o 
   5  15   2       55.64       64.55     18.15 o 
   6  15   2      935.76      875.46     59.17 o 
   7  15   2       84.28      107.58     20.84 o 
   8  15   2      218.68      219.20     29.59 o 
   9  15   2      270.68      277.03     32.95 o 
  -9  16   2      285.62      314.84     23.98 o 
  -8  16   2      394.08      438.04     27.81 o 
  -7  16   2      131.03      131.33     15.19 o 
  -6  16   2     1345.73     1288.58     55.60 o 
  -5  16   2      714.13      613.21     33.04 o 
  -4  16   2      442.11      391.99     25.91 o 
   1  16   2       18.49       15.47     12.10 o 
   2  16   2     1343.07     1198.89     64.55 o 
   3  16   2     1071.64      991.79     61.19 o 
   4  16   2      336.69      318.72     31.60 o 
   5  16   2      675.01      626.68     46.40 o 
   6  16   2       54.16       60.52     16.81 o 
   7  16   2      815.51      889.58     60.52 o 
   8  16   2      178.13      205.08     28.24 o 
   9  16   2      117.55      156.67     26.90 o 
  -8  17   2      117.18      137.05     14.93 o 
  -7  17   2      874.37      891.05     43.98 o 
  -6  17   2      200.79      225.58     19.95 o 
  -5  17   2      731.22      694.47     36.57 o 
   1  17   2     2407.98     2452.24    119.01 o 
   2  17   2      457.03      382.60     34.29 o 
   3  17   2     3520.96     3372.76    153.98 o 
   4  17   2      708.64      621.30     46.40 o 
   5  17   2      346.11      289.13     30.93 o 
   6  17   2     1156.00     1124.25     71.95 o 
   7  17   2      278.64      237.36     30.26 o 
   8  17   2      429.08      450.51     42.36 o 
  -8  18   2      330.77      370.72     26.10 o 
  -7  18   2       47.46       79.34     12.12 o 
  -6  18   2     1463.06     1344.51     66.23 o 
  -5  18   2      445.58      424.44     28.00 o 
   1  18   2      148.34      178.19     24.21 o 
   2  18   2     3458.15     3490.43    164.74 o 
   3  18   2      707.40      643.49     47.74 o 
   4  18   2      326.92      310.65     31.60 o 
   5  18   2     1155.05     1116.18     71.27 o 
   6  18   2      157.34      153.98     22.86 o 
   7  18   2      535.72      582.30     48.41 o 
   8  18   2      204.56      217.19     30.93 o 
  -7  19   2      618.64      632.38     36.13 o 
  -6  19   2       46.02       77.16     12.33 o 
   2  19   2       62.89       69.26     18.15 o 
   3  19   2     2401.59     2360.12    118.34 o 
   4  19   2      769.73      697.28     51.10 o 
   5  19   2      264.20      234.00     28.24 o 
   6  19   2      922.89      939.34     64.55 o 
   7  19   2       63.32      110.95     21.52 o 
  -7  20   2       33.72       67.65     11.77 o 
   2  20   2     1607.93     1648.72     90.10 o 
   3  20   2      160.20      168.10     24.88 o 
   4  20   2      705.06      711.40     54.46 o 
   5  20   2      408.22      417.56     39.00 o 
   6  20   2       40.66       55.81     16.14 o 
   7  20   2      482.19      508.33     47.07 o 
   2  21   2        7.65       14.12     12.78 o 
   3  21   2      708.66      756.45     54.46 o 
   4  21   2      273.11      238.03     29.59 o 
   5  21   2      137.49      170.79     24.88 o 
   6  21   2      544.56      527.16     46.40 o 
   3  22   2       65.73       93.46     17.48 o 
   4  22   2      365.46      416.22     39.00 o 
   5  22   2      408.60      481.44     43.03 o 
   4  23   2      246.48      260.89     30.93 o 
  -1 -25   3      435.23      529.85     51.10 o 
   0 -25   3       93.38      136.50     26.22 o 
   1 -25   3      115.26      161.08     18.67 o 
  -3 -24   3       88.99      137.71     20.84 o 
  -2 -24   3      536.82      573.67     36.35 o 
  -1 -24   3       44.62       98.84     22.86 o 
   0 -24   3      297.75      372.32     34.96 o 
   1 -24   3      187.98      227.05     24.54 o 
   2 -24   3       60.80       90.46     16.46 o 
   3 -24   3      545.85      657.61     54.46 o 
  -4 -23   3      333.39      334.09     27.05 o 
  -3 -23   3      552.75      593.44     36.61 o 
  -2 -23   3       35.63       55.42     12.12 o 
  -1 -23   3      716.09      821.67     61.86 o 
   0 -23   3      273.74      292.05     22.88 o 
   1 -23   3      236.75      295.93     24.25 o 
   2 -23   3      957.06      954.14     66.57 o 
   3 -23   3       22.89       29.59     17.48 o 
   4 -23   3      368.82      417.56     41.69 o 
  -5 -22   3      627.02      633.95     40.34 o 
  -4 -22   3      213.51      235.25     22.86 o 
  -3 -22   3      363.26      380.01     27.79 o 
  -2 -22   3      887.79      886.47     45.40 o 
  -1 -22   3        1.67       35.64     15.47 o 
   0 -22   3      844.35      822.79     41.08 o 
   1 -22   3      535.28      574.04     33.76 o 
   2 -22   3       42.09       64.55     17.48 o 
   3 -22   3     1146.48     1170.65     74.64 o 
   4 -22   3      114.16      136.50     24.88 o 
   5 -22   3      233.21      278.37     34.29 o 
  -6 -21   3      635.01      706.43     40.68 o 
  -5 -21   3       18.15       54.45     12.12 o 
  -4 -21   3      862.33      815.22     43.20 o 
  -3 -21   3     1248.52     1293.48     57.77 o 
  -2 -21   3      151.64      156.86     18.05 o 
  -1 -21   3     1824.71     1887.74     72.10 o 
   0 -21   3      174.45      225.95     19.48 o 
   1 -21   3      916.28      974.31     65.22 o 
   2 -21   3     1703.48     1754.29     98.84 o 
   3 -21   3      146.58      140.53     24.88 o 
   4 -21   3      782.32      782.00     57.15 o 
   5 -21   3      323.20      379.23     41.02 o 
   6 -21   3      114.45      126.41     22.86 o 
  -7 -20   3      404.38      413.44     40.34 o 
  -6 -20   3       42.66       51.29     12.91 o 
  -5 -20   3      964.93      982.95     48.49 o 
  -4 -20   3      609.49      564.16     33.99 o 
  -3 -20   3      619.11      616.02     50.43 o 
  -2 -20   3     1821.17     1858.03     73.22 o 
  -1 -20   3       37.14       58.42     11.86 o 
   0 -20   3     1614.91     1604.18     63.41 o 
   1 -20   3      676.84      658.28     51.10 o 
   2 -20   3      132.96      135.15     22.86 o 
   3 -20   3     1551.92     1627.21     90.77 o 
   4 -20   3       70.85       97.50     21.52 o 
   5 -20   3      543.77      543.53     33.93 o 
   6 -20   3      650.83      723.50     58.50 o 
  -7 -19   3      131.58      145.65     17.77 o 
  -6 -19   3      741.44      754.47     41.50 o 
  -5 -19   3       21.75       39.64     11.38 o 
  -4 -19   3      924.35      985.38     47.29 o 
  -3 -19   3     1769.36     1778.14     70.32 o 
  -2 -19   3        0.36        2.69     14.12 o 
  -1 -19   3     1896.83     1961.31     72.15 o 
   0 -19   3      244.75      263.59     20.86 o 
   1 -19   3      841.72      827.05     57.83 o 
   2 -19   3     1190.53     1164.60     72.62 o 
   3 -19   3       66.86       77.33     20.17 o 
   4 -19   3     1149.28     1165.27     72.62 o 
   5 -19   3      340.67      344.92     26.90 o 
   6 -19   3       60.75       92.12     20.17 o 
   7 -19   3      326.58      348.30     37.65 o 
  -8 -18   3      282.21      315.36     39.67 o 
  -7 -18   3      593.08      598.44     53.79 o 
  -6 -18   3       67.42       72.94     12.73 o 
  -5 -18   3      666.59      671.87     37.05 o 
  -4 -18   3      619.88      579.26     33.50 o 
  -3 -18   3      280.26      289.43     32.95 o 
  -2 -18   3     1059.25     1120.22     69.26 o 
  -1 -18   3       12.06       24.45      9.00 o 
   0 -18   3     1459.93     1572.74     88.08 o 
   1 -18   3     1006.10     1038.86     64.55 o 
   2 -18   3      175.83      180.88     25.55 o 
   3 -18   3     2131.36     2025.94    106.24 o 
   4 -18   3      118.43      117.67     22.19 o 
   5 -18   3      230.63      237.56     21.12 o 
   6 -18   3      573.16      634.07     51.10 o 
   7 -18   3       39.78       56.48     16.14 o 
  -8 -17   3      231.02      236.01     33.62 o 
  -7 -17   3      195.41      210.46     30.26 o 
  -6 -17   3      841.69      826.38     62.53 o 
  -5 -17   3        3.09        5.65      9.37 o 
  -4 -17   3     1148.83     1072.10     48.72 o 
  -3 -17   3      838.09      824.49     39.68 o 
  -2 -17   3       58.47      102.64     33.96 o 
  -1 -17   3     1065.38      980.87     41.92 o 
   0 -17   3      368.80      381.92     35.64 o 
   1 -17   3      594.62      580.95     43.03 o 
   2 -17   3     1192.34     1192.16     68.58 o 
   3 -17   3       54.66       65.90     19.50 o 
   4 -17   3      426.61      447.15     38.33 o 
   5 -17   3      384.85      354.73     30.93 o 
   6 -17   3      145.19      176.19     18.54 o 
   7 -17   3      399.08      401.42     39.67 o 
  -9 -16   3      115.64      125.74     24.88 o 
  -8 -16   3      551.09      572.21     51.77 o 
  -7 -16   3      769.69      782.67     59.17 o 
  -6 -16   3       62.52       53.12     18.15 o 
  -5 -16   3     1078.87     1060.77     48.22 o 
  -4 -16   3      636.08      604.02     32.32 o 
  -3 -16   3      812.01      778.09     37.55 o 
  -2 -16   3     1785.45     1716.89     51.13 o 
  -1 -16   3      162.91      169.03     14.93 o 
   0 -16   3     1569.21     1654.10     85.39 o 
   1 -16   3     1004.06      999.19     60.52 o 
   2 -16   3       66.84       46.40     16.14 o 
   3 -16   3     1933.23     1830.94     96.15 o 
   4 -16   3      148.71      147.26     23.53 o 
   5 -16   3      276.21      283.26     24.88 o 
   6 -16   3      630.46      618.93     34.70 o 
   7 -16   3       17.68       31.60     15.47 o 
   8 -16   3      381.60      396.72     39.67 o 
  -9 -15   3      442.62      450.51     45.72 o 
  -8 -15   3      372.23      396.72     41.02 o 
  -7 -15   3      148.47      133.81     23.53 o 
  -6 -15   3     1170.94     1177.37     76.65 o 
  -5 -15   3       39.14       18.15     14.79 o 
  -4 -15   3     1841.36     1763.49     65.82 o 
  -3 -15   3     2161.13     2084.42     73.93 o 
  -2 -15   3       55.49       55.71     10.91 o 
  -1 -15   3     1093.42     1045.92     48.75 o 
   0 -15   3      137.78      116.33     18.83 o 
   1 -15   3      558.55      527.16     40.34 o 
   2 -15   3     1539.79     1456.42     80.02 o 
   3 -15   3      166.87      190.29     24.88 o 
   4 -15   3     3059.60     2920.23    141.20 o 
   5 -15   3      816.21      767.94     38.43 o 
   6 -15   3       51.12       73.07     20.17 o 
   7 -15   3     1135.00     1107.44     74.64 o 
   8 -15   3       36.01       39.67     13.45 o 
   9 -15   3      290.43      355.70     36.31 o 
  -9 -14   3      133.61      147.93     25.55 o 
  -8 -14   3      453.45      446.47     43.71 o 
  -7 -14   3     1062.13     1032.13     69.93 o 
  -6 -14   3      183.62      158.69     25.55 o 
  -5 -14   3     1740.42     1651.41     93.46 o 
  -4 -14   3     1032.03      945.92     42.54 o 
  -3 -14   3      661.48      630.91     31.85 o 
  -2 -14   3     3039.13     3007.05     96.35 o 
  -1 -14   3       20.07       20.84     12.78 o 
   0 -14   3     3093.39     2797.18    135.82 o 
   1 -14   3     2810.84     2532.26    127.08 o 
   2 -14   3      402.01      400.51     27.23 o 
   3 -14   3     2225.44     2095.87    102.88 o 
   4 -14   3      746.33      683.83     49.09 o 
   5 -14   3      696.76      641.89     33.50 o 
   6 -14   3     1632.86     1550.22     62.04 o 
   7 -14   3       67.85       53.79     16.81 o 
   8 -14   3      617.54      595.75     49.76 o 
   9 -14   3      266.84      291.82     32.28 o 
  -9 -13   3      646.70      640.80     54.46 o 
  -8 -13   3      591.63      553.38     48.41 o 
  -7 -13   3      452.36      432.35     41.02 o 
  -6 -13   3     1260.91     1274.87     79.34 o 
  -5 -13   3      418.11      344.27     33.62 o 
  -4 -13   3     1999.24     1947.27     98.17 o 
  -3 -13   3     3737.44     3669.96    119.02 o 
  -2 -13   3      150.92      180.03     11.37 o 
  -1 -13   3     2006.18     2032.66    104.89 o 
   0 -13   3      670.58      777.97     47.07 o 
   1 -13   3      991.37      979.01     55.14 o 
   2 -13   3     3912.76     3920.75    117.20 o 
   3 -13   3      267.71      285.77     28.91 o 
   4 -13   3     3301.71     2937.71    141.20 o 
   5 -13   3      890.24      860.29     38.98 o 
   6 -13   3       97.98      101.38     14.50 o 
   7 -13   3     1282.09     1232.12     52.29 o 
   8 -13   3      216.29      207.77     27.57 o 
   9 -13   3      401.98      435.71     41.02 o 
 -10 -12   3      550.88      566.83     51.77 o 
  -9 -12   3      103.54      114.31     22.86 o 
  -8 -12   3      637.43      668.37     53.79 o 
  -7 -12   3     1250.85     1228.47     78.00 o 
  -6 -12   3       50.09       43.03     16.14 o 
  -5 -12   3     2720.36     2662.70    129.10 o 
  -4 -12   3     1524.78     1465.16     79.34 o 
  -3 -12   3     1470.47     1422.47     41.02 o 
  -2 -12   3     3802.03     4004.00    100.30 o 
  -1 -12   3      756.12      764.52     47.74 o 
   0 -12   3     4068.45     4392.79    188.94 o 
   1 -12   3     3272.08     3512.62    153.31 o 
   2 -12   3       24.15       23.35      8.04 o 
   3 -12   3     3080.85     3002.37    121.03 o 
   4 -12   3     1101.15     1086.60     61.19 o 
   5 -12   3      798.33      720.20     34.23 o 
   6 -12   3     1757.73     1703.69     66.56 o 
   7 -12   3      279.82      252.55     21.12 o 
   8 -12   3      982.49      937.33     65.22 o 
   9 -12   3      257.02      248.12     28.91 o 
  10 -12   3      159.36      223.24     26.90 o 
 -10 -11   3       27.29       58.50     17.48 o 
  -9 -11   3      880.90      870.09     64.55 o 
  -8 -11   3      966.94      981.70     65.90 o 
  -7 -11   3      624.19      557.42     45.05 o 
  -6 -11   3     1919.89     1761.69     96.83 o 
  -5 -11   3      362.84      350.32     32.95 o 
  -4 -11   3     2502.89     2520.83    119.01 o 
  -3 -11   3     5935.18     6197.87    149.68 o 
  -2 -11   3       47.75       59.82      7.25 o 
  -1 -11   3     5579.96     6188.77    250.13 o 
   0 -11   3     2328.46     2628.41    119.69 o 
   1 -11   3     2650.50     2655.31    123.72 o 
   2 -11   3     6571.90     6771.64    196.19 o 
   3 -11   3      333.13      319.90     17.04 o 
   4 -11   3     3311.87     3151.54    145.91 o 
   5 -11   3      895.50      906.93     38.50 o 
   6 -11   3       23.97       29.88     14.12 o 
   7 -11   3     1253.42     1185.37     50.63 o 
   8 -11   3       95.52      118.34     20.84 o 
   9 -11   3      462.52      481.44     43.03 o 
  10 -11   3      288.22      377.22     36.31 o 
 -10 -10   3      597.58      683.16     57.15 o 
  -9 -10   3      319.23      293.84     34.96 o 
  -8 -10   3      524.10      509.68     45.05 o 
  -7 -10   3     1315.76     1260.08     77.33 o 
  -6 -10   3       86.00       69.93     18.83 o 
  -5 -10   3     3852.36     3798.39    173.48 o 
  -4 -10   3     2276.59     2241.11    111.62 o 
  -3 -10   3     2786.52     2736.74     70.21 o 
  -2 -10   3     7379.12     7656.00    181.73 o 
  -1 -10   3       38.86       45.72     12.78 o 
   0 -10   3     5157.79     5206.39    214.50 o 
   1 -10   3     3525.11     3777.54    157.34 o 
   2 -10   3      824.13      849.64     33.69 o 
   3 -10   3     6662.57     6489.64    189.97 o 
   4 -10   3      895.28      923.15     33.28 o 
   5 -10   3     2890.19     2677.35     92.47 o 
   6 -10   3     1307.86     1175.67     49.21 o 
   7 -10   3      154.57      134.75     16.15 o 
   8 -10   3     1051.41      987.76     64.55 o 
   9 -10   3      393.04      402.77     37.65 o 
  10 -10   3      138.32      197.01     24.88 o 
 -10  -9   3       43.32       39.00     16.14 o 
  -9  -9   3      661.70      626.00     53.79 o 
  -8  -9   3     1169.01     1086.60     71.27 o 
  -7  -9   3      630.49      555.40     45.72 o 
  -6  -9   3     2720.12     2659.34    131.79 o 
  -5  -9   3      375.32      275.68     30.26 o 
  -4  -9   3     5746.84     5995.79    249.46 o 
  -3  -9   3     7123.99     7285.87    209.88 o 
  -2  -9   3      710.74      714.88     22.74 o 
  -1  -9   3     5339.25     5307.92    240.05 o 
   0  -9   3      296.41      273.67     23.53 o 
   1  -9   3     9168.70     9853.23    273.49 o 
   2  -9   3     6220.80     5930.77    176.46 o 
   3  -9   3      411.68      433.61     20.19 o 
   4  -9   3     6343.83     6080.74    148.57 o 
   5  -9   3     1896.60     1824.33     65.61 o 
   6  -9   3      211.02      201.51     27.57 o 
   7  -9   3     1448.28     1365.20     56.34 o 
   8  -9   3       50.43       54.51     12.76 o 
   9  -9   3      252.76      276.36     30.26 o 
  10  -9   3      177.20      226.60     25.55 o 
 -11  -8   3       52.03       67.24     18.15 o 
 -10  -8   3      582.17      597.76     52.45 o 
  -9  -8   3      137.05      137.17     24.21 o 
  -8  -8   3      805.14      762.50     55.81 o 
  -7  -8   3     1294.06     1210.32     75.31 o 
  -6  -8   3      240.50      208.44     26.90 o 
  -5  -8   3     4201.00     4291.93    195.67 o 
  -4  -8   3     1547.66     1570.05     85.39 o 
  -3  -8   3     2578.93     2531.34     78.58 o 
  -2  -8   3     6377.86     6600.31    155.32 o 
  -1  -8   3      173.63      178.84     23.87 o 
   0  -8   3    10216.96    10888.84    441.77 o 
   1  -8   3     3803.25     3945.52    115.43 o 
   2  -8   3     1846.99     1718.26     55.89 o 
   3  -8   3     6089.57     5882.62    170.01 o 
   4  -8   3      102.98      124.78     13.72 o 
   5  -8   3     1873.07     1759.45     84.39 o 
   6  -8   3      621.62      538.43     29.47 o 
   7  -8   3      325.07      314.75     22.21 o 
   8  -8   3     1354.18     1357.75     54.44 o 
   9  -8   3      324.93      359.73     34.96 o 
 -11  -7   3      249.03      287.11     34.96 o 
 -10  -7   3      138.85      129.10     24.21 o 
  -9  -7   3      697.25      752.42     58.50 o 
  -8  -7   3      535.02      496.23     45.05 o 
  -7  -7   3     1057.92      958.17     63.88 o 
  -6  -7   3     2305.43     2185.30    110.95 o 
  -5  -7   3      114.83       89.43     20.17 o 
  -4  -7   3     8990.75     9908.29    277.61 o 
  -3  -7   3     3855.56     3973.53    114.97 o 
  -2  -7   3     1906.43     1997.19     51.25 o 
  -1  -7   3    10022.10    10832.69    318.52 o 
   0  -7   3     1051.74     1053.65     55.14 o 
   1  -7   3     8531.29     8924.45    246.65 o 
   2  -7   3     9707.90     9859.95    272.29 o 
   3  -7   3       75.14      118.99     21.85 o 
   4  -7   3     5370.13     5019.68    121.73 o 
   5  -7   3     1862.88     1701.84     93.80 o 
   6  -7   3      395.71      374.31     22.81 o 
   7  -7   3     1586.75     1529.21     60.14 o 
   8  -7   3       17.64       41.59     28.91 o 
   9  -7   3      479.51      488.83     41.02 o 
 -11  -6   3      132.16      168.10     26.22 o 
 -10  -6   3      850.50      856.64     65.22 o 
  -9  -6   3      124.47      119.69     22.19 o 
  -8  -6   3     1070.87      978.34     64.55 o 
  -7  -6   3     1008.92      943.38     61.86 o 
  -6  -6   3      353.96      347.63     32.28 o 
  -5  -6   3     4457.08     4521.22    205.08 o 
  -4  -6   3     3131.88     3355.28    147.93 o 
  -3  -6   3     2032.66     2021.34     58.68 o 
  -2  -6   3     8117.37     8646.47    197.26 o 
  -1  -6   3      147.84      153.22     10.21 o 
   0  -6   3     4827.63     4985.84    193.65 o 
   1  -6   3     6316.25     6291.60    254.84 o 
   2  -6   3     1636.98     1533.20     59.84 o 
   3  -6   3     7259.63     7171.56    204.03 o 
   4  -6   3      609.24      606.95     20.73 o 
   5  -6   3     2301.99     2182.77     72.03 o 
   6  -6   3      945.75      885.99     39.22 o 
   7  -6   3       21.53       29.87     10.94 o 
   8  -6   3     1496.15     1525.46     58.71 o 
   9  -6   3      426.00      420.25     36.98 o 
 -11  -5   3      445.96      474.71     46.40 o 
 -10  -5   3        0.46       49.76     16.81 o 
  -9  -5   3      830.76      868.07     62.53 o 
  -8  -5   3     1107.00     1019.36     67.91 o 
  -7  -5   3      631.15      575.57     45.05 o 
  -6  -5   3     3333.21     2896.03    143.22 o 
  -5  -5   3      418.94      397.39     32.95 o 
  -4  -5   3     3545.23     3564.39    149.27 o 
  -3  -5   3    11648.67    12446.12    496.90 o 
  -2  -5   3      503.47      555.54     23.28 o 
  -1  -5   3     9999.99    10587.81    313.76 o 
   0  -5   3     4230.55     4382.33    131.94 o 
   1  -5   3     2029.03     1942.01     60.33 o 
   2  -5   3    10139.73    10361.99    288.46 o 
   3  -5   3     1558.33     1644.93     53.30 o 
   4  -5   3     6002.68     5776.63    140.13 o 
   5  -5   3     3793.57     3746.32    117.68 o 
   6  -5   3      187.40      154.02     15.19 o 
   7  -5   3     2104.48     1975.99    133.81 o 
   8  -5   3      387.23      344.75     23.72 o 
   9  -5   3      616.04      646.67     34.22 o 
 -11  -4   3      121.56      129.10     24.21 o 
 -10  -4   3      797.96      827.05     63.21 o 
  -9  -4   3      630.21      592.38     49.09 o 
  -8  -4   3      647.04      598.44     48.41 o 
  -7  -4   3     1743.30     1709.24     87.41 o 
  -6  -4   3      112.25      114.98     21.52 o 
  -5  -4   3     6337.07     6400.57    262.24 o 
  -4  -4   3     4119.59     4366.56    184.24 o 
  -3  -4   3     4341.76     4255.62    187.60 o 
  -2  -4   3     7635.14     7893.77    218.18 o 
  -1  -4   3     1400.57     1491.41     47.07 o 
   0  -4   3     5288.26     5198.44    174.15 o 
   1  -4   3     7304.72     7426.42    206.27 o 
   2  -4   3      770.36      743.87     26.23 o 
   3  -4   3    12372.59    12528.48    292.03 o 
   4  -4   3     2273.37     2474.75     65.90 o 
   5  -4   3     2320.47     2203.72     73.46 o 
   6  -4   3     2329.48     2321.67     80.11 o 
   7  -4   3      235.66      236.25     20.84 o 
   8  -4   3     2205.16     2242.96     78.68 o 
   9  -4   3      227.91      262.78     20.65 o 
 -11  -3   3      441.66      492.20     45.72 o 
 -10  -3   3       38.56       74.64     20.17 o 
  -9  -3   3     1013.24      943.38     66.57 o 
  -8  -3   3     1400.10     1351.52     80.02 o 
  -7  -3   3      441.32      422.94     39.67 o 
  -6  -3   3     3500.53     3402.34    159.36 o 
  -5  -3   3      939.96      954.13     33.62 o 
  -4  -3   3     3552.62     3478.32    153.31 o 
  -3  -3   3     8048.74     8392.22    331.49 o 
  -2  -3   3      171.21      155.82     11.09 o 
  -1  -3   3     6435.02     6799.05    198.47 o 
   0  -3   3     3211.56     3471.02     81.11 o 
   1  -3   3     5781.41     5620.94    159.93 o 
   2  -3   3     7178.01     7233.52    207.20 o 
   3  -3   3      386.39      411.87     15.56 o 
   4  -3   3     3489.81     3449.78    106.74 o 
   5  -3   3     4972.90     5174.93    156.67 o 
   6  -3   3      278.91      269.06     19.34 o 
   7  -3   3     1146.59     1197.90     50.40 o 
   8  -3   3      873.36      904.07     40.89 o 
   9  -3   3     1388.54     1483.31     84.05 o 
 -11  -2   3      204.20      216.51     30.26 o 
 -10  -2   3      743.69      788.72     60.52 o 
  -9  -2   3      370.14      420.25     40.34 o 
  -8  -2   3      866.87      749.05     55.14 o 
  -7  -2   3     2435.41     2154.37    111.62 o 
  -6  -2   3      792.82      808.22     53.79 o 
  -5  -2   3     7701.11     8087.81    230.70 o 
  -4  -2   3     5465.01     5702.80    158.44 o 
  -3  -2   3      990.93      966.24     52.45 o 
  -2  -2   3     8373.46     8721.00    247.63 o 
  -1  -2   3      194.10      230.90     10.21 o 
   0  -2   3     8291.85     8869.53    201.01 o 
   1  -2   3     6831.39     6605.51    196.76 o 
   2  -2   3      417.36      412.01     18.19 o 
   3  -2   3    10851.67    11170.56    258.81 o 
   4  -2   3      716.82      797.26     31.07 o 
   5  -2   3      713.09      687.65     30.60 o 
   6  -2   3     1657.34     1682.65     59.19 o 
   7  -2   3      123.53      108.26     13.88 o 
   8  -2   3     2212.93     2140.52     79.01 o 
   9  -2   3      260.28      303.92     34.29 o 
 -11  -1   3      553.56      644.16     53.12 o 
 -10  -1   3       27.06       61.86     19.50 o 
  -9  -1   3     1343.42     1307.82     81.36 o 
  -8  -1   3      539.35      495.56     43.03 o 
  -7  -1   3      831.01      772.59     53.12 o 
  -6  -1   3     3362.55     3366.03    154.65 o 
  -5  -1   3      366.60      358.39     29.59 o 
  -4  -1   3     5127.89     5087.31    148.76 o 
  -3  -1   3     3800.91     3919.42    162.72 o 
  -2  -1   3     1491.97     1413.38     67.91 o 
  -1  -1   3     3196.76     3301.06     79.03 o 
   0  -1   3     2989.91     3203.36     74.91 o 
   1  -1   3     2678.70     2552.24     75.08 o 
   2  -1   3     9024.18     9293.58    206.69 o 
   3  -1   3      682.97      673.13     25.27 o 
   4  -1   3     6013.65     6331.23    185.90 o 
   5  -1   3      494.62      471.35     32.95 o 
   6  -1   3     1145.31     1124.28     43.01 o 
   7  -1   3     1242.65     1231.86     70.60 o 
   8  -1   3      190.44      223.98     37.99 o 
   9  -1   3     1632.32     1676.96     90.10 o 
 -11   0   3      336.29      410.16     41.69 o 
 -10   0   3      939.79      970.95     67.91 o 
  -9   0   3      604.74      610.54     49.76 o 
  -8   0   3     1800.31     1675.62     93.46 o 
  -7   0   3     1019.29      955.48     60.52 o 
  -6   0   3      656.99      665.83     27.57 o 
  -5   0   3     4175.17     3989.85    119.68 o 
  -4   0   3     2845.70     3119.47     93.58 o 
  -3   0   3     3362.98     3463.74    101.80 o 
  -2   0   3    11290.93    11657.39    472.70 o 
  -1   0   3     1697.82     1713.96     41.65 o 
   0   0   3     4126.33     4303.37    100.00 o 
   1   0   3     4207.70     4376.39    124.77 o 
   2   0   3     4025.60     3882.57     91.60 o 
   3   0   3     8364.34     8855.43    253.65 o 
   4   0   3     4331.46     4798.22    142.40 o 
   5   0   3     4332.28     4287.16    130.04 o 
   6   0   3     2236.62     2390.52     79.38 o 
   7   0   3       75.70       85.71     19.16 o 
   8   0   3     1162.08     1232.18     49.92 o 
   9   0   3      184.89      190.96     28.91 o 
  10   0   3       65.46       87.41     18.15 o 
 -11   1   3      542.44      547.33     50.43 o 
 -10   1   3       28.60       52.45     16.81 o 
  -9   1   3     1309.21     1311.85     81.36 o 
  -8   1   3      557.22      482.78     41.69 o 
  -7   1   3      803.76      760.48     51.77 o 
  -6   1   3     3297.31     3334.10    103.53 o 
  -5   1   3      287.90      303.66     33.62 o 
  -4   1   3     5355.21     5132.56    149.33 o 
  -3   1   3     3505.91     3700.41    110.63 o 
  -2   1   3     1643.69     1549.53     63.21 o 
  -1   1   3     3250.26     3430.46     79.00 o 
   0   1   3     2940.36     3157.84     74.91 o 
   1   1   3     2730.47     2529.71     74.86 o 
   2   1   3     8304.16     8481.76    250.02 o 
   3   1   3      659.73      626.21     23.84 o 
   4   1   3     6286.34     6385.36    185.43 o 
   5   1   3      722.38      677.11     41.02 o 
   6   1   3     1077.74     1065.17     42.24 o 
   7   1   3     1436.50     1401.07     75.64 o 
   8   1   3      162.52      137.17     24.21 o 
   9   1   3     1573.55     1602.33     90.10 o 
  10   1   3      266.02      312.67     31.60 o 
 -11   2   3      198.01      254.17     31.60 o 
 -10   2   3      754.77      880.17     63.21 o 
  -9   2   3      332.39      334.18     36.31 o 
  -8   2   3      883.16      812.93     55.81 o 
  -7   2   3     2263.36     2235.73    112.29 o 
  -6   2   3      851.88      867.00     33.75 o 
  -5   2   3     7816.71     7867.02    231.34 o 
  -4   2   3     5019.88     5152.44    158.37 o 
  -3   2   3     1051.03     1073.25     35.23 o 
  -2   2   3     8318.66     8697.30    244.33 o 
  -1   2   3      174.26      207.14      7.51 o 
   0   2   3     8051.79     8690.53    200.61 o 
   1   2   3     7519.93     7460.26    197.27 o 
   2   2   3      472.08      450.51     26.90 o 
   3   2   3    11088.39    11396.16    319.98 o 
   4   2   3      755.72      797.89     29.96 o 
   5   2   3      757.43      734.81     29.49 o 
   6   2   3     1664.26     1644.71     58.43 o 
   7   2   3      113.13       94.62     16.47 o 
   8   2   3     2266.90     2255.90    110.95 o 
   9   2   3      362.48      338.89     34.96 o 
  10   2   3      161.13      223.24     27.57 o 
 -11   3   3      425.48      438.40     43.71 o 
 -10   3   3       35.73       56.48     17.48 o 
  -9   3   3      984.44      989.10     66.57 o 
  -8   3   3     1331.01     1291.01     78.67 o 
  -7   3   3      543.20      576.46     33.62 o 
  -6   3   3     3511.10     3461.66    112.29 o 
  -5   3   3      944.55      943.33     35.50 o 
  -4   3   3     3687.45     3437.37    104.23 o 
  -3   3   3     7528.75     7865.76    184.07 o 
  -2   3   3      165.52      160.24     14.12 o 
  -1   3   3     6553.78     7056.03    159.81 o 
   0   3   3     3190.56     3401.26     80.83 o 
   1   3   3     5764.40     5720.78    228.62 o 
   2   3   3     7421.22     7610.22    297.20 o 
   3   3   3      413.77      471.24     18.09 o 
   4   3   3     3522.30     3511.29    105.52 o 
   5   3   3     4944.17     5191.27    154.52 o 
   6   3   3      334.46      342.40     19.39 o 
   7   3   3     1426.06     1486.58     52.20 o 
   8   3   3      803.38      808.90     56.48 o 
   9   3   3     1345.41     1496.09     84.72 o 
  10   3   3      379.88      410.16     37.65 o 
 -11   4   3      119.86      161.38     25.55 o 
 -10   4   3      860.03      930.60     65.90 o 
  -9   4   3      588.66      574.90     47.74 o 
  -8   4   3      687.77      613.90     48.41 o 
  -7   4   3     1511.15     1398.05     53.80 o 
  -6   4   3      138.01      165.46     14.46 o 
  -5   4   3     6073.49     5896.26    178.84 o 
  -4   4   3     3966.52     4160.05    100.27 o 
  -3   4   3     4404.47     4456.85    104.09 o 
  -2   4   3     6932.52     7302.15    213.86 o 
  -1   4   3     1404.99     1478.26     36.88 o 
   0   4   3     5109.03     5225.89    121.15 o 
   1   4   3     7045.37     7177.19    293.84 o 
   2   4   3      674.17      645.16     23.73 o 
   3   4   3    13331.91    13325.62    509.01 o 
   4   4   3     2503.58     2810.67     81.71 o 
   5   4   3     2224.08     2182.91     71.50 o 
   6   4   3     2434.67     2444.30     78.89 o 
   7   4   3      241.36      237.36     27.57 o 
   8   4   3     2109.39     2118.06    110.95 o 
   9   4   3      280.25      290.48     32.28 o 
  10   4   3      148.70      199.03     26.90 o 
 -11   5   3      463.15      535.90     47.74 o 
 -10   5   3        0.02       32.28     14.12 o 
  -9   5   3      826.38      882.86     62.53 o 
  -8   5   3     1057.43     1104.75     69.26 o 
  -7   5   3      679.60      630.62     31.27 o 
  -6   5   3     3216.08     3111.31     97.66 o 
  -5   5   3      346.06      339.56     18.90 o 
  -4   5   3     3315.74     3227.22    106.27 o 
  -3   5   3    11180.98    12050.02    348.52 o 
  -2   5   3      644.81      728.88     36.98 o 
  -1   5   3    10627.84    11382.49    252.76 o 
   0   5   3     4373.58     4702.59    132.59 o 
   1   5   3     2156.01     2042.08     86.07 o 
   2   5   3    10312.24    10264.85    412.85 o 
   3   5   3     1556.88     1643.61     52.94 o 
   4   5   3     6106.78     6080.74    173.30 o 
   5   5   3     3739.08     3806.63    115.99 o 
   6   5   3      184.58      175.72     21.18 o 
   7   5   3     2238.18     2228.33    105.57 o 
   8   5   3      379.30      350.32     35.64 o 
   9   5   3      578.58      613.23     48.41 o 
  10   5   3      599.22      631.38     49.76 o 
  11   5   3       20.90       63.21     17.48 o 
 -11   6   3      138.54      168.10     26.22 o 
 -10   6   3      934.63      992.46     67.91 o 
  -9   6   3      104.54      111.62     20.84 o 
  -8   6   3      957.42      868.07     61.19 o 
  -7   6   3      986.86      959.65     39.92 o 
  -6   6   3      358.07      335.69     31.27 o 
  -5   6   3     4799.36     4694.75    141.06 o 
  -4   6   3     3065.76     3240.33    108.41 o 
  -3   6   3     1850.68     1776.97     47.14 o 
  -2   6   3     7794.44     8213.47    238.70 o 
  -1   6   3      169.49      169.37      9.19 o 
   0   6   3     4257.92     4322.19    188.27 o 
   1   6   3     5798.43     5914.43    249.46 o 
   2   6   3     1675.33     1576.78     72.62 o 
   3   6   3     7018.57     7181.49    242.74 o 
   4   6   3      566.92      534.52     23.90 o 
   5   6   3     2014.21     2012.79     68.86 o 
   6   6   3      959.62      997.71     38.29 o 
   7   6   3       23.62       16.14     17.48 o 
   8   6   3     1407.33     1334.04     81.36 o 
   9   6   3      398.61      389.99     37.65 o 
  10   6   3      217.06      272.99     31.60 o 
  11   6   3      193.69      248.79     30.26 o 
 -11   7   3      227.57      324.10     34.96 o 
 -10   7   3      151.57      167.43     24.88 o 
  -9   7   3      705.03      796.79     57.83 o 
  -8   7   3      578.94      549.21     28.75 o 
  -7   7   3     1113.03     1036.26     42.31 o 
  -6   7   3     2408.08     2190.49     74.42 o 
  -5   7   3      168.57      136.83     21.85 o 
  -4   7   3     9197.22     9467.61    280.17 o 
  -3   7   3     3875.01     3784.51    143.56 o 
  -2   7   3     1939.01     2065.61     94.81 o 
  -1   7   3    10399.50    11533.79    318.40 o 
   0   7   3     1165.00     1204.27     53.12 o 
   1   7   3     8364.66     8491.74    351.67 o 
   2   7   3     9334.23     9412.92    389.99 o 
   3   7   3       79.28      124.58     25.21 o 
   4   7   3     5311.36     5082.25    150.24 o 
   5   7   3     1695.03     1638.48     57.44 o 
   6   7   3      270.17      306.89     32.28 o 
   7   7   3     1747.79     1784.55     89.43 o 
   8   7   3        7.65        5.38     16.81 o 
   9   7   3      461.76      457.90     40.34 o 
  10   7   3      360.22      424.28     39.67 o 
 -11   8   3       44.52      103.55     18.83 o 
 -10   8   3      606.20      638.11     51.77 o 
  -9   8   3      138.07      156.00     24.21 o 
  -8   8   3      719.13      669.15     33.40 o 
  -7   8   3     1401.37     1302.28     50.55 o 
  -6   8   3      239.91      218.09     25.89 o 
  -5   8   3     4458.64     4390.97    134.65 o 
  -4   8   3     1811.58     1780.04     60.08 o 
  -3   8   3     2769.83     2642.53    119.69 o 
  -2   8   3     6363.93     6483.28    277.03 o 
  -1   8   3      230.08      240.83     12.27 o 
   0   8   3    10242.89    11139.65    438.40 o 
   1   8   3     3858.81     3868.32    164.07 o 
   2   8   3     1813.55     1792.62     82.03 o 
   3   8   3     6033.41     5946.50    173.78 o 
   4   8   3      163.82      177.78     15.13 o 
   5   8   3     1785.66     1703.50     59.82 o 
   6   8   3      680.00      667.02     44.38 o 
   7   8   3      345.03      287.79     32.28 o 
   8   8   3     1212.80     1176.03     74.64 o 
   9   8   3      354.93      360.41     35.64 o 
  10   8   3      178.22      239.37     30.26 o 
 -10   9   3       39.39       54.46     15.47 o 
  -9   9   3      646.64      743.67     55.14 o 
  -8   9   3     1159.54     1079.50     46.14 o 
  -7   9   3      629.19      538.88     28.62 o 
  -6   9   3     2888.62     2662.32     88.99 o 
  -5   9   3      421.25      426.77     39.00 o 
  -4   9   3     5626.66     5592.25    172.02 o 
  -3   9   3     6917.07     7138.20    306.61 o 
  -2   9   3      727.92      695.26     43.71 o 
  -1   9   3     5816.05     6071.45    171.22 o 
   0   9   3      369.55      325.44     22.19 o 
   1   9   3     8634.87     9464.70    390.66 o 
   2   9   3     6658.13     6629.19    256.18 o 
   3   9   3      393.34      401.42     30.93 o 
   4   9   3     6457.44     6415.28    184.71 o 
   5   9   3     1803.81     1853.13     63.37 o 
   6   9   3      140.18      139.86     22.86 o 
   7   9   3     1609.39     1551.23     82.71 o 
   8   9   3       26.35       21.52     15.47 o 
   9   9   3      262.55      280.39     31.60 o 
  10   9   3      213.41      246.10     30.26 o 
 -10  10   3      636.45      704.67     55.14 o 
  -9  10   3      317.92      383.27     36.98 o 
  -8  10   3      456.21      424.45     41.35 o 
  -7  10   3     1300.16     1255.58     51.11 o 
  -6  10   3       86.72       79.98     12.12 o 
  -5  10   3     3838.91     3716.32    119.02 o 
  -4  10   3     2367.03     2331.30    122.38 o 
  -2  10   3     7342.49     7717.80    324.10 o 
  -1  10   3       65.55       94.81     11.43 o 
   0  10   3     4983.63     4925.33    208.44 o 
   1  10   3     3249.62     3388.89    152.63 o 
   2  10   3     1014.87     1050.29     53.12 o 
   3  10   3     7029.78     6894.79    277.03 o 
   4  10   3      836.63      782.35     33.79 o 
   5  10   3     2978.66     2872.01     90.53 o 
   6  10   3     1415.06     1319.25     71.95 o 
   7  10   3      156.27      125.07     22.19 o 
   8  10   3     1050.11      974.31     63.88 o 
   9  10   3      390.76      401.42     38.33 o 
  10  10   3      150.20      183.57     27.57 o 
 -10  11   3       23.42       63.21     15.47 o 
  -9  11   3      896.55      882.86     63.21 o 
  -8  11   3      849.75      819.11     40.40 o 
  -7  11   3      549.36      461.35     27.53 o 
  -6  11   3     1863.59     1772.02     65.48 o 
  -5  11   3      392.74      373.41     22.97 o 
  -4  11   3     2499.49     2376.14     81.74 o 
  -2  11   3       21.94       16.14     12.78 o 
  -1  11   3     5245.42     5685.14    242.06 o 
   0  11   3     2489.66     2592.77    114.31 o 
   1  11   3     2789.17     2794.49    121.70 o 
   2  11   3     6495.00     6963.37    283.75 o 
   3  11   3      316.80      277.70     27.57 o 
   4  11   3     3440.63     3241.55    104.22 o 
   5  11   3      714.71      707.49     37.99 o 
   6  11   3       55.12       58.50     17.48 o 
   7  11   3     1217.38     1209.65     72.62 o 
   8  11   3       76.02       99.52     20.17 o 
   9  11   3      448.64      516.40     45.05 o 
  10  11   3      266.78      314.01     36.31 o 
 -10  12   3      569.77      590.37     49.76 o 
  -9  12   3      137.61      166.85     16.17 o 
  -8  12   3      609.50      634.44     33.87 o 
  -7  12   3     1287.51     1245.21     51.72 o 
  -6  12   3       57.12       30.16      9.95 o 
  -5  12   3     2680.16     2534.88     87.64 o 
  -4  12   3     1571.21     1459.58     55.35 o 
  -3  12   3     1401.33     1294.37     75.31 o 
  -1  12   3      791.24      860.67     44.38 o 
   0  12   3     4239.94     4316.81    183.57 o 
   1  12   3     3274.51     3325.69    148.60 o 
   2  12   3       31.41       28.24     13.45 o 
   3  12   3     3141.65     2839.54    133.81 o 
   4  12   3      954.65      934.64     58.50 o 
   5  12   3      674.38      582.97     45.72 o 
   6  12   3     1808.76     1885.41     96.15 o 
   7  12   3      269.27      237.36     29.59 o 
   8  12   3     1002.70     1051.63     67.24 o 
   9  12   3      254.50      208.44     29.59 o 
  10  12   3      162.57      238.70     30.93 o 
  -9  13   3      683.04      645.43     35.10 o 
  -8  13   3      555.32      547.85     31.21 o 
  -7  13   3      408.81      367.17     24.93 o 
  -6  13   3     1435.86     1333.41     53.89 o 
  -5  13   3      426.96      338.93     22.55 o 
  -4  13   3     1931.99     1765.72     96.83 o 
  -2  13   3      130.91      142.55     21.52 o 
  -1  13   3     2306.83     2376.26    100.86 o 
   0  13   3      601.82      595.07     39.00 o 
   1  13   3      889.22      841.84     50.43 o 
   2  13   3     3825.15     3788.97    169.44 o 
   3  13   3      270.79      225.25     24.88 o 
   4  13   3     3276.06     3143.47    142.55 o 
   5  13   3      821.26      716.78     52.45 o 
   6  13   3      172.35      164.74     24.88 o 
   7  13   3     1129.47     1122.24     72.62 o 
   8  13   3      198.56      199.70     27.57 o 
   9  13   3      392.95      417.56     41.69 o 
  -9  14   3      137.97      176.52     16.87 o 
  -8  14   3      466.32      462.55     28.48 o 
  -7  14   3     1070.67     1013.66     46.27 o 
  -6  14   3      201.79      160.91     16.14 o 
  -5  14   3     1864.72     1724.04     65.09 o 
  -4  14   3     1122.56     1034.15     63.21 o 
  -3  14   3      776.98      740.31     49.09 o 
   0  14   3     3066.57     3111.19    132.46 o 
   1  14   3     2871.37     2949.15    126.41 o 
   2  14   3      372.81      314.01     29.59 o 
   3  14   3     2221.49     2031.32    101.53 o 
   4  14   3      716.42      711.40     48.41 o 
   5  14   3      634.97      581.63     45.05 o 
   6  14   3     1612.02     1561.98     88.08 o 
   7  14   3       67.22       75.98     18.83 o 
   8  14   3      619.63      629.37     50.43 o 
   9  14   3      284.07      305.27     35.64 o 
  -9  15   3      445.10      473.85     29.43 o 
  -8  15   3      355.46      353.53     24.71 o 
  -7  15   3      121.16      100.45     13.49 o 
  -6  15   3     1248.18     1214.24     51.80 o 
  -5  15   3       53.82       20.84     12.78 o 
  -4  15   3     1822.26     1598.97     92.79 o 
  -3  15   3     2047.83     1939.20    105.57 o 
   1  15   3      663.33      643.49     41.02 o 
   2  15   3     1584.15     1556.61     79.34 o 
   3  15   3      183.91      170.79     22.86 o 
   4  15   3     3074.51     3077.57    142.55 o 
   5  15   3      901.29      821.00     54.46 o 
   6  15   3       43.12       36.98     15.47 o 
   7  15   3     1151.88     1270.16     76.65 o 
   8  15   3       35.68       53.79     18.15 o 
   9  15   3      260.90      355.03     39.00 o 
  -9  16   3       97.40      165.58     16.87 o 
  -8  16   3      519.23      521.87     31.55 o 
  -7  16   3      676.58      650.83     35.84 o 
  -6  16   3       74.88       69.17     11.86 o 
  -5  16   3     1123.72     1083.24     69.26 o 
  -4  16   3      564.06      480.77     42.36 o 
   0  16   3     1418.94     1438.26     77.33 o 
   1  16   3      996.43      960.86     57.15 o 
   2  16   3      119.14      102.88     18.15 o 
   3  16   3     1997.34     1811.44     94.81 o 
   4  16   3       79.31       59.84     17.48 o 
   5  16   3      267.52      260.89     29.59 o 
   6  16   3      660.53      654.92     49.76 o 
   7  16   3        9.16       30.93     16.14 o 
   8  16   3      382.78      428.32     41.69 o 
  -8  17   3      238.60      262.98     27.23 o 
  -7  17   3      172.30      181.18     17.82 o 
  -6  17   3      851.15      876.81     61.19 o 
  -5  17   3        9.18        0.00     10.76 o 
  -4  17   3     1132.12     1110.80     70.60 o 
   0  17   3      443.38      428.32     32.95 o 
   1  17   3      503.05      463.96     37.65 o 
   2  17   3     1143.59     1058.36     64.55 o 
   3  17   3       61.44       65.90     16.81 o 
   4  17   3      373.36      383.27     36.31 o 
   5  17   3      489.10      406.80     36.98 o 
   6  17   3      141.04      168.10     24.88 o 
   7  17   3      391.95      406.80     39.00 o 
   8  17   3        2.43       20.17     17.48 o 
  -8  18   3      292.19      319.47     23.98 o 
  -7  18   3      565.91      562.13     48.41 o 
  -6  18   3       72.69       78.67     17.48 o 
  -5  18   3      681.31      659.62     51.77 o 
   1  18   3     1049.31      987.08     60.52 o 
   2  18   3      120.66      128.43     20.84 o 
   3  18   3     2126.49     2029.97    104.89 o 
   4  18   3      110.18       90.77     18.83 o 
   5  18   3      230.61      229.96     28.24 o 
   6  18   3      528.40      533.89     45.72 o 
   7  18   3       45.58       49.09     16.81 o 
  -7  19   3      134.91      166.76     23.53 o 
  -6  19   3      782.30      811.59     59.17 o 
   1  19   3      861.13      859.33     54.46 o 
   2  19   3     1327.89     1230.49     71.27 o 
   3  19   3       56.57       73.29     17.48 o 
   4  19   3     1114.85     1114.17     70.60 o 
   5  19   3      412.32      417.56     38.33 o 
   6  19   3       64.46      101.53     20.84 o 
   7  19   3      327.83      348.98     37.65 o 
  -7  20   3      402.93      453.87     41.69 o 
  -6  20   3       42.97       55.81     14.79 o 
   1  20   3      708.69      754.43     50.43 o 
   2  20   3      124.30      143.89     21.52 o 
   3  20   3     1544.81     1504.83     87.41 o 
   4  20   3       94.42      101.53     18.83 o 
   5  20   3      570.45      567.51     46.40 o 
   6  20   3      666.47      706.69     55.14 o 
   2  21   3     1694.43     1766.39     96.15 o 
   3  21   3      132.34      137.17     21.52 o 
   4  21   3      769.23      771.24     56.48 o 
   5  21   3      324.14      376.54     36.98 o 
   6  21   3      112.98      123.05     21.52 o 
   2  22   3       43.46       76.65     16.81 o 
   3  22   3     1140.02     1129.63     72.62 o 
   4  22   3      142.77      167.43     24.21 o 
   5  22   3      258.33      301.24     32.28 o 
   3  23   3       26.08       67.24     15.47 o 
   4  23   3      387.80      422.27     39.67 o 
   3  24   3      489.50      535.23     45.72 o 
  -3 -24   4      329.29      376.01     29.48 o 
  -2 -24   4      148.16      194.11     21.85 o 
  -1 -24   4      506.80      536.90     34.35 o 
   0 -24   4       20.54       34.96     16.81 o 
   1 -24   4      276.99      361.29     27.47 o 
   2 -24   4      456.39      562.80     51.77 o 
  -4 -23   4       42.72       45.16     12.12 o 
  -3 -23   4      377.29      395.82     28.76 o 
  -2 -23   4      640.07      690.17     39.45 o 
  -1 -23   4        0.49       36.31     18.15 o 
   0 -23   4      484.63      520.44     47.74 o 
   1 -23   4      289.30      308.80     24.67 o 
   2 -23   4       95.18      141.20     25.55 o 
   3 -23   4      618.66      707.36     57.15 o 
   4 -23   4        6.22       30.93     20.17 o 
  -5 -22   4        0.67       29.91     10.81 o 
  -4 -22   4      580.93      640.74     38.03 o 
  -3 -22   4      466.71      477.31     39.34 o 
  -2 -22   4      116.34      139.50     18.83 o 
  -1 -22   4      956.58      979.01     68.58 o 
   0 -22   4      162.44      156.67     25.55 o 
   1 -22   4      588.35      579.61     49.76 o 
   2 -22   4      819.07      817.64     61.19 o 
   3 -22   4       96.37      106.24     23.53 o 
   4 -22   4      554.98      646.85     53.12 o 
   5 -22   4      207.39      236.49     22.35 o 
  -6 -21   4       28.50       60.96     11.44 o 
  -5 -21   4      726.58      779.50     42.50 o 
  -4 -21   4      146.68      152.37     17.59 o 
  -3 -21   4      895.96      917.47     45.88 o 
  -2 -21   4     1070.17     1101.74     51.55 o 
  -1 -21   4        2.06       14.12     13.45 o 
   0 -21   4     1000.49     1024.74     69.26 o 
   1 -21   4      441.54      498.25     45.05 o 
   2 -21   4      245.03      246.77     31.60 o 
   3 -21   4     1238.15     1231.84     78.67 o 
   4 -21   4       33.67       41.02     17.48 o 
   5 -21   4      348.95      384.38     28.74 o 
  -6 -20   4      581.31      567.26     34.83 o 
  -5 -20   4       20.46       37.70     10.63 o 
  -4 -20   4     1160.07     1150.78     53.23 o 
  -3 -20   4      744.90      818.55     42.31 o 
  -2 -20   4      312.92      336.50     24.96 o 
  -1 -20   4     1672.55     1791.27    100.86 o 
   0 -20   4       13.28       10.76      9.95 o 
   1 -20   4      909.41      895.64     63.21 o 
   2 -20   4     1125.13     1069.79     70.60 o 
   3 -20   4      241.52      242.74     31.60 o 
   4 -20   4      611.20      564.14     47.74 o 
   5 -20   4      111.62      142.02     17.04 o 
   6 -20   4      200.03      230.63     28.91 o 
  -7 -19   4      326.15      349.73     26.48 o 
  -6 -19   4      255.62      247.71     21.44 o 
  -5 -19   4      630.53      648.47     36.79 o 
  -4 -19   4       37.63       42.48     18.15 o 
  -3 -19   4     1732.52     1679.01     67.75 o 
  -2 -19   4      993.69      965.95     45.40 o 
  -1 -19   4      145.27      156.67     24.88 o 
   0 -19   4     1770.96     1795.31    100.86 o 
   1 -19   4      303.17      281.06     32.28 o 
   2 -19   4      518.93      533.21     44.38 o 
   3 -19   4     1430.72     1343.45     82.03 o 
   4 -19   4       68.08       58.50     18.83 o 
   5 -19   4      743.66      716.02     39.70 o 
   6 -19   4      336.41      330.72     25.66 o 
   7 -19   4       54.62       87.41     18.83 o 
  -7 -18   4      502.10      490.98     31.76 o 
  -6 -18   4      656.14      688.17     38.57 o 
  -5 -18   4      203.94      209.56     36.98 o 
  -4 -18   4     1656.25     1636.47     65.84 o 
  -3 -18   4      580.14      554.71     32.09 o 
  -2 -18   4      628.62      642.02     34.22 o 
  -1 -18   4     1011.09     1002.97     43.41 o 
   0 -18   4       85.21       80.69     18.83 o 
   1 -18   4     1400.44     1318.58     79.34 o 
   2 -18   4      477.94      467.99     41.69 o 
   3 -18   4      462.54      426.30     39.67 o 
   4 -18   4     1098.24     1044.24     66.57 o 
   5 -18   4       97.68      113.89     15.45 o 
   6 -18   4      393.64      414.33     28.29 o 
   7 -18   4      416.98      472.70     43.03 o 
  -8 -17   4      641.13      653.62     37.90 o 
  -7 -17   4      329.67      339.22     25.56 o 
  -6 -17   4      296.72      335.71     24.80 o 
  -5 -17   4      772.50      751.60     38.95 o 
  -4 -17   4       52.41       53.10     15.47 o 
  -3 -17   4     1985.83     1991.15     74.65 o 
  -2 -17   4      914.88      918.20     42.32 o 
  -1 -17   4      189.56      195.39     16.32 o 
   0 -17   4     1693.78     1763.03     94.14 o 
   1 -17   4      246.49      253.51     18.56 o 
   2 -17   4      969.27      954.81     61.86 o 
   3 -17   4     1435.76     1416.75     80.02 o 
   4 -17   4      234.37      229.96     29.59 o 
   5 -17   4      503.59      514.36     31.37 o 
   6 -17   4      413.93      422.97     28.05 o 
   7 -17   4      190.34      227.94     28.24 o 
   8 -17   4      277.66      289.80     32.95 o 
  -8 -16   4       94.51      100.19     23.53 o 
  -7 -16   4      376.10      387.36     27.09 o 
  -6 -16   4      963.59      937.97     45.26 o 
  -5 -16   4       81.67       84.82     12.81 o 
  -4 -16   4     2100.42     2029.35     74.15 o 
  -3 -16   4      726.76      674.68     34.70 o 
  -2 -16   4      345.27      355.30     23.53 o 
  -1 -16   4     1508.03     1539.80     84.72 o 
   0 -16   4       55.00       72.62     17.48 o 
   1 -16   4      665.17      654.08     31.29 o 
   2 -16   4      997.80      984.39     61.86 o 
   3 -16   4       81.14       75.31     19.50 o 
   4 -16   4      963.23      892.95     59.84 o 
   5 -16   4      149.69      132.24     16.40 o 
   6 -16   4      436.56      439.01     28.96 o 
   7 -16   4      498.49      493.54     44.38 o 
   8 -16   4       36.12       53.79     13.45 o 
  -9 -15   4       13.28       21.52     17.48 o 
  -8 -15   4      715.54      757.79     59.84 o 
  -7 -15   4      554.54      537.25     47.74 o 
  -6 -15   4       99.31       92.41     13.39 o 
  -5 -15   4      899.27      909.28     43.24 o 
  -4 -15   4      232.56      233.72     19.00 o 
  -3 -15   4     1820.29     1749.07     64.66 o 
  -2 -15   4     2004.78     1979.12     71.31 o 
  -1 -15   4      115.42      123.05     19.50 o 
   0 -15   4     2269.65     2342.64    114.98 o 
   1 -15   4      241.01      243.80     16.94 o 
   2 -15   4      843.61      886.03     36.94 o 
   3 -15   4     1746.52     1746.22     93.46 o 
   4 -15   4       44.84       47.07     18.83 o 
   5 -15   4      792.64      779.26     38.75 o 
   6 -15   4     1049.69     1007.86     47.78 o 
   7 -15   4       80.04       95.45     14.17 o 
   8 -15   4      344.84      353.68     36.31 o 
  -9 -14   4      477.94      461.27     47.07 o 
  -8 -14   4      380.92      368.48     39.00 o 
  -7 -14   4      341.92      345.61     35.64 o 
  -6 -14   4      876.86      834.78     40.28 o 
  -5 -14   4        1.20        0.00      9.75 o 
  -4 -14   4     2001.99     1919.27     68.92 o 
  -3 -14   4     1793.03     1733.69     63.95 o 
  -2 -14   4      409.88      415.76     18.29 o 
  -1 -14   4     1691.59     1675.62     93.46 o 
   0 -14   4      120.22      143.22     19.50 o 
   1 -14   4     1819.65     1848.44     62.84 o 
   2 -14   4     2973.65     2975.04     93.91 o 
   3 -14   4      125.66      107.58     20.84 o 
   4 -14   4     2676.59     2479.14    123.72 o 
   5 -14   4      346.94      302.62     22.58 o 
   6 -14   4      261.80      251.28     23.20 o 
   7 -14   4     1027.06      917.05     44.93 o 
   8 -14   4       82.71       71.95     16.14 o 
   9 -14   4      383.22      441.09     39.67 o 
  -9 -13   4       35.10       67.91     19.50 o 
  -8 -13   4     1082.23     1120.89     74.64 o 
  -7 -13   4      928.29      922.53     63.21 o 
  -6 -13   4      186.92      166.76     24.88 o 
  -5 -13   4     1585.06     1549.45     60.29 o 
  -4 -13   4      407.74      364.79     23.28 o 
  -3 -13   4     2068.68     1868.31    158.35 o 
  -2 -13   4     3539.91     3573.34     90.32 o 
  -1 -13   4      163.99      155.92     14.50 o 
   0 -13   4     3106.65     2970.66    138.51 o 
   1 -13   4     1382.82     1393.96     55.81 o 
   2 -13   4     1026.99      940.20     43.71 o 
   3 -13   4     2471.19     2331.88    114.98 o 
   4 -13   4      153.06      154.65     23.53 o 
   5 -13   4     1181.02     1079.32     46.83 o 
   6 -13   4     1774.04     1609.94     63.94 o 
   7 -13   4      257.65      278.01     22.49 o 
   8 -13   4      546.33      538.59     45.72 o 
   9 -13   4       79.23      105.57     19.50 o 
 -10 -12   4       76.36       84.72     21.52 o 
  -9 -12   4      848.35      778.64     62.53 o 
  -8 -12   4      117.67      132.46     23.53 o 
  -7 -12   4      958.33      925.22     61.86 o 
  -6 -12   4     1009.26      952.12     63.21 o 
  -5 -12   4       87.46       67.16     11.29 o 
  -4 -12   4     3463.15     3423.87    109.56 o 
  -3 -12   4     2066.66     2029.97     70.36 o 
  -2 -12   4      528.02      488.40     19.09 o 
  -1 -12   4     4828.39     5138.59    159.04 o 
   0 -12   4      348.24      377.22     32.28 o 
   1 -12   4     3083.21     3077.66     96.13 o 
   2 -12   4     2916.82     3013.08     94.18 o 
   3 -12   4      403.01      352.87     24.21 o 
   4 -12   4     2885.40     2665.39    128.43 o 
   5 -12   4      334.78      315.45     22.10 o 
   6 -12   4      498.23      474.61     29.00 o 
   7 -12   4     1279.73     1194.65     51.82 o 
   8 -12   4       59.40       62.53     14.79 o 
   9 -12   4      599.33      644.83     50.43 o 
 -10 -11   4      450.56      489.51     48.41 o 
  -9 -11   4       86.92       94.14     20.84 o 
  -8 -11   4     1143.19     1069.79     71.27 o 
  -7 -11   4     1045.29     1033.48     67.24 o 
  -6 -11   4      605.13      550.02     44.38 o 
  -5 -11   4     2975.23     2850.30    134.48 o 
  -4 -11   4       99.09       95.47     18.49 o 
  -3 -11   4     3806.84     3772.28    116.23 o 
  -2 -11   4     2606.91     2632.56     85.82 o 
  -1 -11   4       82.27       86.07     10.46 o 
   0 -11   4     2180.76     2161.77    104.89 o 
   1 -11   4     1990.94     2082.32     80.69 o 
   2 -11   4     1036.09      954.91     37.81 o 
   3 -11   4     3585.78     3543.73    108.63 o 
   4 -11   4      228.39      178.19     24.88 o 
   5 -11   4     1205.59     1093.00     46.36 o 
   6 -11   4     1406.51     1320.28     54.90 o 
   7 -11   4      633.63      640.97     34.89 o 
   8 -11   4      577.59      537.64     31.85 o 
   9 -11   4       54.98       91.45     16.14 o 
 -10 -10   4       49.86       68.58     18.15 o 
  -9 -10   4      969.76      958.17     69.26 o 
  -8 -10   4      289.92      338.89     36.31 o 
  -7 -10   4     1174.35     1129.63     69.26 o 
  -6 -10   4      819.81      790.07     55.81 o 
  -5 -10   4      643.53      572.21     43.03 o 
  -4 -10   4     4311.72     4391.63    136.87 o 
  -3 -10   4     1537.47     1527.51     63.21 o 
  -2 -10   4     4282.11     4379.79    132.46 o 
  -1 -10   4     3014.10     2972.61     92.24 o 
   0 -10   4      319.32      290.48     26.22 o 
   1 -10   4     5518.34     5538.52    159.40 o 
   2 -10   4     1731.72     1626.44     59.51 o 
   3 -10   4     1527.60     1434.54     50.07 o 
   4 -10   4     3041.92     2877.32     90.03 o 
   5 -10   4      214.00      209.94     17.42 o 
   6 -10   4      736.90      679.31     33.93 o 
   7 -10   4      841.38      873.03     41.83 o 
   8 -10   4       67.29       72.99     12.69 o 
   9 -10   4      377.68      450.51     38.33 o 
 -10  -9   4      460.13      493.54     47.74 o 
  -9  -9   4       40.87       70.60     19.50 o 
  -8  -9   4     1610.19     1636.62     92.79 o 
  -7  -9   4     1109.23     1081.22     68.58 o 
  -6  -9   4      604.91      568.18     44.38 o 
  -5  -9   4     3609.39     3505.89    164.07 o 
  -4  -9   4      377.49      388.40     25.55 o 
  -3  -9   4     4469.96     4419.61    106.80 o 
  -2  -9   4     5110.69     5248.92    155.47 o 
  -1  -9   4      741.65      792.71     32.07 o 
   0  -9   4     2627.38     2369.54    113.64 o 
   1  -9   4      222.00      216.25     14.37 o 
   2  -9   4     2842.92     2622.38     98.84 o 
   3  -9   4     3546.44     3437.20    104.82 o 
   4  -9   4      236.99      262.38     16.63 o 
   5  -9   4     2250.06     2030.68     71.07 o 
   6  -9   4     1026.21      929.89     41.55 o 
   7  -9   4      453.99      452.58     40.34 o 
   8  -9   4      597.01      563.95     31.59 o 
 -10  -8   4      123.91      130.45     24.21 o 
  -9  -8   4     1100.25     1054.32     73.29 o 
  -8  -8   4      254.90      230.63     30.93 o 
  -7  -8   4     1271.21     1102.06     71.27 o 
  -6  -8   4     2051.91     1958.03    103.55 o 
  -5  -8   4      255.98      235.34     27.57 o 
  -4  -8   4     8265.52     8645.80    250.23 o 
  -3  -8   4      684.47      654.80     20.12 o 
  -2  -8   4     4295.63     4479.10    140.02 o 
  -1  -8   4    10718.09    11508.92    449.50 o 
   0  -8   4      101.15      117.49     13.78 o 
   1  -8   4    12559.16    13423.61    368.82 o 
   2  -8   4     3818.91     3906.76    119.01 o 
   3  -8   4      726.24      639.68     27.14 o 
   4  -8   4     4398.15     4245.45    104.80 o 
   5  -8   4      276.51      283.78     14.73 o 
   6  -8   4      809.86      804.99     36.53 o 
   7  -8   4     1141.29     1096.11     46.82 o 
   8  -8   4      138.84      154.18     16.27 o 
 -11  -7   4      201.73      229.29     30.93 o 
 -10  -7   4      538.41      542.63     49.76 o 
  -9  -7   4       41.75       55.14     18.83 o 
  -8  -7   4     1464.30     1330.68     81.36 o 
  -7  -7   4      899.31      837.81     58.50 o 
  -6  -7   4      588.99      537.92     43.03 o 
  -5  -7   4     4030.24     4219.31    196.34 o 
  -4  -7   4      981.56     1008.64     38.64 o 
  -3  -7   4     5561.39     5844.64    173.49 o 
  -2  -7   4    14692.97    16160.32    462.32 o 
  -1  -7   4      493.87      498.41     21.33 o 
   0  -7   4    10218.71    10700.11    250.05 o 
   1  -7   4     5679.36     5643.78    277.36 o 
   2  -7   4     6991.71     7041.68    334.86 o 
   3  -7   4     7199.08     6915.70    204.28 o 
   4  -7   4      282.60      259.16     13.52 o 
   5  -7   4     2791.43     2682.66     70.64 o 
   6  -7   4     1236.04     1133.06     46.34 o 
   7  -7   4      323.21      298.90     21.81 o 
   8  -7   4     1248.69     1281.56     52.29 o 
   9  -7   4       26.21       48.41     20.17 o 
 -11  -6   4      181.93      211.81     30.93 o 
 -10  -6   4      179.71      201.72     28.24 o 
  -9  -6   4     1099.03     1143.08     76.65 o 
  -8  -6   4      445.26      404.11     39.67 o 
  -7  -6   4     1471.23     1420.11     83.38 o 
  -6  -6   4     2339.26     2201.44    116.33 o 
  -5  -6   4      116.17      117.67     20.84 o 
  -4  -6   4     6513.15     6439.37    186.26 o 
  -3  -6   4     8484.27     9144.17    264.27 o 
  -2  -6   4     2206.69     2149.15     67.27 o 
  -1  -6   4    15904.64    17313.43    487.76 o 
   0  -6   4     4635.45     5206.74    125.10 o 
   1  -6   4     3420.52     3127.02     94.31 o 
   2  -6   4     9778.79    10082.69    590.37 o 
   3  -6   4      584.49      501.14     23.73 o 
   4  -6   4     5043.95     4904.57    120.64 o 
   5  -6   4     2414.95     2450.94     81.99 o 
   6  -6   4      909.66      871.97     55.47 o 
   7  -6   4     2343.73     2275.67     86.40 o 
   8  -6   4       10.80       33.49     11.30 o 
   9  -6   4      425.41      434.37     39.67 o 
 -11  -5   4      193.31      225.93     30.93 o 
 -10  -5   4      746.33      771.24     61.19 o 
  -9  -5   4       51.11       64.55     18.83 o 
  -8  -5   4     1106.84     1104.75     69.93 o 
  -7  -5   4      661.46      624.66     47.74 o 
  -6  -5   4      242.57      223.24     26.90 o 
  -5  -5   4     4496.51     4694.02    202.39 o 
  -4  -5   4     1331.95     1398.31     49.28 o 
  -3  -5   4     3442.97     3476.16    106.20 o 
  -2  -5   4     8351.72     8813.23    248.62 o 
  -1  -5   4     1773.69     1990.99     64.19 o 
   0  -5   4     4879.57     4865.21    115.66 o 
   1  -5   4     6715.08     7207.14    168.30 o 
   2  -5   4     5378.61     5137.13    285.43 o 
   3  -5   4    11417.34    11893.31    336.71 o 
   4  -5   4      168.03      180.94     11.50 o 
   5  -5   4     3900.12     3662.86    131.45 o 
   6  -5   4     1408.47     1322.09     51.57 o 
   7  -5   4      136.64      137.52     16.48 o 
   8  -5   4     1674.28     1695.41     64.41 o 
   9  -5   4       66.71       78.00     20.17 o 
 -11  -4   4      221.27      255.51     32.28 o 
 -10  -4   4       41.03       65.90     18.83 o 
  -9  -4   4     1354.09     1342.11     84.05 o 
  -8  -4   4      434.86      428.32     39.67 o 
  -7  -4   4      836.76      799.48     56.48 o 
  -6  -4   4     2166.32     2036.70    104.22 o 
  -5  -4   4       22.99       34.29     15.47 o 
  -4  -4   4     2748.33     2603.53    117.67 o 
  -3  -4   4     3289.00     3467.72    102.84 o 
  -2  -4   4     1150.14     1153.19     40.63 o 
  -1  -4   4    11144.76    12056.74    347.51 o 
   0  -4   4      970.45      988.75     28.44 o 
   1  -4   4     1982.94     1898.03     47.65 o 
   2  -4   4     4171.11     4043.96    238.03 o 
   3  -4   4       24.59        4.57      9.41 o 
   4  -4   4     5589.41     5578.00    136.83 o 
   5  -4   4     1664.41     1685.09     60.55 o 
   6  -4   4     1108.49     1081.34     43.89 o 
   7  -4   4     2121.35     2144.54     75.83 o 
   8  -4   4       32.98       34.96     21.52 o 
   9  -4   4      597.22      615.92     47.74 o 
 -11  -3   4      304.71      348.98     39.00 o 
 -10  -3   4      586.65      606.50     53.12 o 
  -9  -3   4       78.98       80.69     19.50 o 
  -8  -3   4     1180.11     1104.08     71.95 o 
  -7  -3   4     1310.40     1255.37     72.62 o 
  -6  -3   4      686.67      587.68     45.05 o 
  -5  -3   4     3471.53     3538.17    164.74 o 
  -4  -3   4      575.67      600.47     23.59 o 
  -3  -3   4     3712.72     3681.99    115.17 o 
  -2  -3   4     3968.62     4340.90    129.28 o 
  -1  -3   4      653.51      666.33     19.01 o 
   0  -3   4     3322.06     3398.40     83.06 o 
   1  -3   4     2462.13     2512.27     76.48 o 
   2  -3   4     8496.04     8474.64    237.14 o 
   3  -3   4     6187.47     6300.07    154.84 o 
   4  -3   4      740.29      740.91     24.84 o 
   5  -3   4     2511.05     2435.39     76.98 o 
   6  -3   4     1353.02     1378.00     50.50 o 
   7  -3   4      278.86      293.05     24.21 o 
   8  -3   4     1513.15     1622.50     88.08 o 
   9  -3   4       14.24       29.59     18.15 o 
  10  -3   4      237.78      309.30     33.62 o 
 -11  -2   4      239.22      273.67     33.62 o 
 -10  -2   4      112.30      150.62     26.22 o 
  -9  -2   4     1394.57     1502.14     88.76 o 
  -8  -2   4      348.48      317.37     34.29 o 
  -7  -2   4     1310.18     1262.09     76.65 o 
  -6  -2   4     2530.24     2376.26    119.69 o 
  -5  -2   4      335.74      307.29     28.91 o 
  -4  -2   4     5852.87     5923.21    178.11 o 
  -3  -2   4     2907.55     2900.49    106.91 o 
  -2  -2   4     2692.67     2855.28     86.95 o 
  -1  -2   4     5714.83     5945.85    139.97 o 
   0  -2   4      722.66      767.32     22.07 o 
   1  -2   4     2272.02     2258.88     69.85 o 
   2  -2   4     2922.80     2842.35    149.95 o 
   3  -2   4     3753.94     3862.30     94.03 o 
   4  -2   4     2449.27     2317.26     76.51 o 
   5  -2   4      805.39      806.35     33.60 o 
   6  -2   4     1297.51     1275.37     49.13 o 
   7  -2   4     1179.77     1131.65     68.58 o 
   8  -2   4      108.36       90.77     22.86 o 
   9  -2   4      987.86     1039.53     63.88 o 
  10  -2   4       98.33      131.12     22.19 o 
 -11  -1   4      464.09      447.15     44.38 o 
 -10  -1   4      968.25      931.95     67.91 o 
  -9  -1   4       43.74       63.21     20.84 o 
  -8  -1   4     2197.13     2023.92    108.93 o 
  -7  -1   4      788.00      732.24     52.45 o 
  -6  -1   4     2343.02     2377.61    117.67 o 
  -5  -1   4     5525.53     5650.54    163.57 o 
  -4  -1   4       15.89       38.19     14.12 o 
  -3  -1   4     9501.62     9522.52    412.85 o 
  -2  -1   4     7764.69     8361.18    195.68 o 
  -1  -1   4     3255.23     3218.75     79.82 o 
   0  -1   4     8526.45     8838.34    199.86 o 
   2  -1   4     8176.36     7974.19    226.95 o 
   3  -1   4     4144.47     4295.68    185.50 o 
   4  -1   4     1180.18     1480.64     52.78 o 
   5  -1   4     2813.20     2755.48     88.37 o 
   6  -1   4      702.35      747.04     46.40 o 
   7  -1   4      226.11      223.24     28.24 o 
   8  -1   4     1493.92     1549.88     86.74 o 
   9  -1   4       36.49       43.03     19.50 o 
  10  -1   4      219.98      264.25     30.93 o 
 -11   0   4      255.90      309.30     36.31 o 
 -10   0   4      201.55      243.41     31.60 o 
  -9   0   4     1793.70     1741.52    100.19 o 
  -8   0   4      231.73      272.32     32.28 o 
  -7   0   4     1736.80     1604.35     88.76 o 
  -6   0   4     3590.86     3756.70    172.13 o 
  -5   0   4      230.58      237.52     29.59 o 
  -4   0   4     7010.17     7205.44    303.25 o 
  -3   0   4      662.35      650.88     38.33 o 
  -2   0   4     6076.42     6106.03    141.73 o 
  -1   0   4     9000.80     9298.30    213.28 o 
   0   0   4      105.95      138.84      9.26 o 
   1   0   4     3038.48     3141.84     92.45 o 
   2   0   4     2369.05     2342.74     59.73 o 
   3   0   4    11315.94    12485.81    286.78 o 
   4   0   4     5790.14     5975.07    175.44 o 
   5   0   4       15.51       30.60     15.47 o 
   6   0   4     1711.07     1721.56     60.29 o 
   7   0   4     2996.68     3015.71    141.88 o 
   8   0   4        0.03        0.00     16.14 o 
   9   0   4      480.15      482.78     41.69 o 
  10   0   4      169.73      215.17     26.90 o 
 -11   1   4      478.59      482.78     46.40 o 
 -10   1   4      980.84     1009.94     69.93 o 
  -9   1   4       42.20       31.60     17.48 o 
  -8   1   4     2214.52     2033.34    108.93 o 
  -7   1   4      851.97      786.04     53.12 o 
  -6   1   4     2467.69     2394.42    117.00 o 
  -5   1   4     5436.93     5478.38    164.16 o 
  -4   1   4       11.75       29.76     14.12 o 
  -3   1   4     9670.74    10244.62    231.19 o 
  -2   1   4     7963.90     8658.68    195.65 o 
  -1   1   4     3427.63     3503.40     80.06 o 
   0   1   4     8311.83     8555.16    214.86 o 
   2   1   4     8157.77     8110.67    226.97 o 
   3   1   4     3905.28     3930.18    176.84 o 
   4   1   4     1185.10     1404.10     58.50 o 
   5   1   4     2772.02     2784.44     87.86 o 
   6   1   4      926.11      933.96     55.14 o 
   7   1   4      194.43      192.31     27.57 o 
   8   1   4     1520.90     1593.59     87.41 o 
   9   1   4       63.01       72.62     19.50 o 
  10   1   4      229.96      252.15     29.59 o 
 -11   2   4      207.37      233.32     31.60 o 
 -10   2   4      136.92      153.98     25.55 o 
  -9   2   4     1357.22     1394.56     87.41 o 
  -8   2   4      302.18      299.22     32.95 o 
  -7   2   4     1446.24     1405.99     78.00 o 
  -6   2   4     2531.34     2513.16     86.40 o 
  -5   2   4      376.07      408.14     44.38 o 
  -4   2   4     6291.21     6476.55    260.89 o 
  -3   2   4     2613.75     2657.54     83.42 o 
  -2   2   4     2839.91     2938.91     69.50 o 
  -1   2   4     5702.11     6109.45    139.67 o 
   0   2   4      746.54      826.87     22.38 o 
   1   2   4     2287.87     2334.14     69.64 o 
   2   2   4     2635.71     2672.34     82.96 o 
   3   2   4     3729.67     3906.52    114.51 o 
   4   2   4     2658.97     2506.03     75.70 o 
   5   2   4      826.51      821.95     31.96 o 
   6   2   4     1360.53     1332.02     72.62 o 
   7   2   4     1288.66     1297.73     71.95 o 
   8   2   4      111.32      121.70     23.53 o 
   9   2   4      901.50      825.71     59.84 o 
  10   2   4       87.96      120.36     21.52 o 
  11   2   4       71.49      154.65     24.88 o 
 -11   3   4      295.33      297.87     36.31 o 
 -10   3   4      657.33      722.83     56.48 o 
  -9   3   4       72.78       77.33     20.17 o 
  -8   3   4     1223.47     1169.98     72.62 o 
  -7   3   4     1198.02     1142.41     71.27 o 
  -6   3   4      826.05      663.66     45.72 o 
  -5   3   4     3774.39     3720.76    111.96 o 
  -4   3   4      446.07      466.62     21.16 o 
  -3   3   4     3907.88     4090.86    114.56 o 
  -2   3   4     4068.13     4475.87    138.18 o 
  -1   3   4      579.90      582.06     17.65 o 
   0   3   4     3423.88     3575.41     83.04 o 
   1   3   4     2468.18     2534.05     75.59 o 
   2   3   4     7982.75     8224.12    338.22 o 
   3   3   4     6751.06     7049.69    191.12 o 
   4   3   4      783.14      786.98     28.92 o 
   5   3   4     2078.50     2035.35    107.58 o 
   6   3   4     1320.33     1141.73     69.93 o 
   7   3   4      229.59      221.89     28.91 o 
   8   3   4     1518.60     1510.21     86.74 o 
   9   3   4       32.27       44.38     18.15 o 
  10   3   4      294.33      328.13     34.96 o 
  11   3   4      350.49      400.75     39.67 o 
 -11   4   4      200.16      255.51     32.28 o 
 -10   4   4       60.21       84.72     18.83 o 
  -9   4   4     1338.09     1324.63     83.38 o 
  -8   4   4      415.54      379.91     37.65 o 
  -7   4   4      971.45      911.10     58.50 o 
  -6   4   4     2203.73     2092.14     80.69 o 
  -5   4   4       18.22       54.30      9.71 o 
  -4   4   4     2517.17     2457.31     76.78 o 
  -3   4   4     3037.86     3313.92    100.46 o 
  -2   4   4     1373.97     1347.49     61.19 o 
  -1   4   4    11356.80    12402.17    279.97 o 
   0   4   4      980.90      964.18     26.63 o 
   1   4   4     2047.40     1912.98     84.05 o 
   2   4   4     3740.14     3725.09    165.41 o 
   3   4   4       66.49       55.14     12.78 o 
   4   4   4     5783.36     5945.80    168.51 o 
   5   4   4     1703.52     1783.81     58.68 o 
   6   4   4     1181.16     1093.32     63.88 o 
   7   4   4     2194.33     2144.96    108.26 o 
   8   4   4       38.88       41.69     18.83 o 
   9   4   4      555.41      515.73     45.05 o 
  10   4   4      185.89      227.94     29.59 o 
  11   4   4       45.49      109.60     22.86 o 
 -11   5   4      202.94      291.15     33.62 o 
 -10   5   4      829.50      864.03     63.21 o 
  -9   5   4       44.88       59.84     17.48 o 
  -8   5   4     1034.67      952.79     65.90 o 
  -7   5   4      661.54      641.47     47.74 o 
  -6   5   4      274.47      269.87     24.88 o 
  -5   5   4     4430.38     4469.67    137.90 o 
  -4   5   4     1309.64     1447.82     61.86 o 
  -3   5   4     3387.02     3518.95    137.17 o 
  -2   5   4     7960.31     8480.74    244.51 o 
  -1   5   4     1849.98     2106.78     51.11 o 
   0   5   4     4978.64     4937.06    115.47 o 
   1   5   4     7091.78     7378.24    292.49 o 
   2   5   4     5367.24     5315.32    215.84 o 
   3   5   4    12081.26    12240.36    482.78 o 
   4   5   4      178.78      202.98     31.94 o 
   5   5   4     3380.09     3456.81    160.03 o 
   6   5   4     1530.99     1410.69     75.31 o 
   7   5   4      173.02      148.60     24.88 o 
   8   5   4     1605.66     1668.22     92.79 o 
   9   5   4       83.04      115.65     22.86 o 
  10   5   4      276.80      373.18     36.98 o 
 -11   6   4      187.41      242.74     32.95 o 
 -10   6   4      183.68      230.63     29.59 o 
  -9   6   4     1153.34     1203.60     77.33 o 
  -8   6   4      452.60      410.16     39.00 o 
  -7   6   4     1548.45     1460.80     54.18 o 
  -6   6   4     2546.78     2427.49     79.33 o 
  -5   6   4      112.72      118.28     12.27 o 
  -4   6   4     6530.47     5962.84    267.62 o 
  -3   6   4     8531.60     9198.86    414.87 o 
  -2   6   4     2123.91     2072.29     51.77 o 
  -1   6   4    16252.67    17215.52    392.44 o 
   0   6   4     4684.14     5463.25    155.40 o 
   1   6   4     3457.11     3195.92    133.81 o 
   2   6   4     8893.68     9520.51    397.39 o 
   3   6   4      608.73      545.63     39.34 o 
   4   6   4     5124.51     5092.75    148.06 o 
   5   6   4     2389.34     2435.43    116.33 o 
   6   6   4      883.81      844.53     55.14 o 
   7   6   4     2442.86     2508.05    119.69 o 
   8   6   4        7.92       16.14     18.15 o 
   9   6   4      424.35      486.15     42.36 o 
  10   6   4      232.87      263.58     31.60 o 
 -11   7   4      204.66      229.96     30.26 o 
 -10   7   4      574.34      582.30     50.43 o 
  -9   7   4       50.38       57.83     17.48 o 
  -8   7   4     1313.43     1261.42     79.34 o 
  -7   7   4      902.98      895.82     38.56 o 
  -6   7   4      624.54      603.59     28.53 o 
  -5   7   4     4376.95     4500.61    135.82 o 
  -4   7   4      948.60      909.76     55.81 o 
  -3   7   4     5713.24     5860.28    168.68 o 
  -2   7   4    14926.17    16359.45    370.64 o 
  -1   7   4      444.43      457.31     19.87 o 
   0   7   4    10526.92    11317.83    432.35 o 
   1   7   4     5325.99     5621.26    231.31 o 
   2   7   4     6995.15     7463.64    294.51 o 
   3   7   4     7410.63     7559.79    295.18 o 
   4   7   4      275.72      246.77     32.95 o 
   6   7   4     1293.57     1146.44     67.24 o 
   7   7   4      389.46      348.30     35.64 o 
   8   7   4     1134.66     1123.58     73.29 o 
   9   7   4       26.21       47.74     16.81 o 
  10   7   4      308.33      392.01     39.00 o 
 -10   8   4      125.38      153.98     23.53 o 
  -9   8   4     1136.09     1136.36     73.96 o 
  -8   8   4      261.65      238.70     29.59 o 
  -7   8   4     1383.98     1157.44     99.52 o 
  -6   8   4     2129.51     1994.89     69.45 o 
  -5   8   4      270.01      251.30     44.71 o 
  -4   8   4     8212.96     8279.26    359.73 o 
  -3   8   4      631.91      581.63     41.02 o 
  -2   8   4     4536.12     4875.06    138.75 o 
  -1   8   4    11178.67    12095.32    336.68 o 
   0   8   4      144.91      158.01     14.79 o 
   1   8   4    12036.75    12792.41    525.14 o 
   2   8   4     3804.06     3949.00    168.10 o 
   3   8   4      679.73      570.19     39.67 o 
   4   8   4     4255.90     4203.92    128.08 o 
   5   8   4      240.18      229.96     27.57 o 
   6   8   4      678.00      653.57     49.09 o 
   7   8   4     1158.92     1067.10     67.24 o 
   8   8   4      120.10      107.58     22.86 o 
   9   8   4      376.70      443.11     41.02 o 
  10   8   4       72.10       91.45     20.84 o 
 -10   9   4      461.09      497.58     45.05 o 
  -9   9   4       41.29       69.26     17.48 o 
  -8   9   4     1494.22     1409.35     88.08 o 
  -7   9   4     1076.38     1030.38     44.13 o 
  -6   9   4      629.58      579.18     56.82 o 
  -5   9   4     3624.92     3562.20    113.27 o 
  -4   9   4      416.11      389.99     33.62 o 
  -3   9   4     4284.72     4191.07    192.98 o 
  -2   9   4     4969.36     5097.99    152.78 o 
  -1   9   4      794.22      839.37     31.11 o 
   0   9   4     2901.46     2663.38    110.27 o 
   2   9   4     2965.77     2795.84    121.03 o 
   3   9   4     3642.03     3433.95    151.96 o 
   4   9   4      214.68      261.56     27.57 o 
   5   9   4     2116.08     1910.96     99.52 o 
   6   9   4     1001.51      911.10     58.50 o 
   7   9   4      516.39      482.11     41.69 o 
   8   9   4      552.22      547.33     45.05 o 
   9   9   4       33.68       67.91     18.15 o 
  10   9   4      219.59      309.98     35.64 o 
 -10  10   4       62.66      103.55     18.83 o 
  -9  10   4      985.93      936.65     66.57 o 
  -8  10   4      281.57      294.24     21.73 o 
  -7  10   4     1077.17      951.63     43.46 o 
  -6  10   4      902.86      856.15     38.01 o 
  -5  10   4      647.35      555.40     42.36 o 
  -3  10   4     1436.93     1377.07     78.00 o 
  -2  10   4     4169.42     4191.20    128.53 o 
  -1  10   4     2998.13     2832.35    128.76 o 
   0  10   4      395.70      396.72     24.88 o 
   1  10   4     5239.12     5258.17    225.93 o 
   2  10   4     1613.79     1471.21     76.65 o 
   3  10   4     1549.83     1424.81     73.96 o 
   4  10   4     3124.58     2831.48    132.46 o 
   5  10   4      190.73      158.01     23.53 o 
   6  10   4      720.29      687.19     49.76 o 
   7  10   4      929.78      969.60     61.86 o 
   8  10   4       53.90       64.55     18.83 o 
   9  10   4      352.50      387.30     39.00 o 
  10  10   4       58.99       92.79     22.86 o 
 -10  11   4      462.18      542.63     47.74 o 
  -9  11   4       90.62      102.88     20.17 o 
  -8  11   4     1069.42     1007.05     45.66 o 
  -7  11   4      995.68      953.29     43.27 o 
  -6  11   4      621.01      538.64     28.90 o 
  -5  11   4     2812.51     2587.39    132.46 o 
  -4  11   4      140.75      139.86     21.52 o 
  -3  11   4     3474.34     3447.39    166.76 o 
  -2  11   4     2623.46     2575.96    124.39 o 
  -1  11   4       44.98       60.52     10.09 o 
   0  11   4     2417.66     2272.71    100.19 o 
   2  11   4     1146.04     1093.99     56.48 o 
   3  11   4     3824.16     3563.05    158.01 o 
   4  11   4      207.60      172.13     22.19 o 
   5  11   4     1178.67     1108.79     65.22 o 
   6  11   4     1515.86     1428.85     78.67 o 
   7  11   4      708.79      701.31     51.77 o 
   8  11   4      607.84      615.25     48.41 o 
   9  11   4       50.32       61.86     19.50 o 
  10  11   4      231.55      351.67     39.00 o 
 -10  12   4       71.33      125.74     19.50 o 
  -9  12   4      789.93      846.55     61.86 o 
  -8  12   4      113.82      127.80     14.93 o 
  -7  12   4      780.72      719.63     37.14 o 
  -6  12   4     1028.42      979.43     43.07 o 
  -5  12   4       80.61       67.24     17.48 o 
  -4  12   4     3275.97     3202.64    157.34 o 
  -3  12   4     1934.59     1956.01    102.20 o 
  -2  12   4      480.85      445.80     36.31 o 
  -1  12   4     4995.37     5444.42    217.19 o 
   0  12   4      358.98      398.73     28.24 o 
   1  12   4     3066.78     3072.87    136.50 o 
   2  12   4     2924.69     2976.04    135.82 o 
   3  12   4      484.36      369.82     30.93 o 
   4  12   4     2947.16     2706.41    127.76 o 
   5  12   4      297.72      270.30     29.59 o 
   6  12   4      603.50      558.76     43.71 o 
   7  12   4     1251.29     1186.79     73.96 o 
   8  12   4       59.03       54.46     18.83 o 
   9  12   4      617.70      654.92     53.79 o 
  -9  13   4       40.08       40.34     12.10 o 
  -8  13   4     1105.43     1051.49     61.19 o 
  -7  13   4      890.91      794.19     39.63 o 
  -6  13   4      229.86      211.81     26.90 o 
  -5  13   4     1643.53     1564.67     88.08 o 
  -4  13   4      442.20      402.77     35.64 o 
  -3  13   4     2010.86     1839.69     97.50 o 
  -2  13   4     3512.74     3331.74    162.05 o 
  -1  13   4      113.37      132.46     15.47 o 
   0  13   4     2993.24     3014.37    132.46 o 
   1  13   4     1361.04     1383.13     70.60 o 
   2  13   4      958.14      858.65     53.12 o 
   3  13   4     2445.61     2366.17    113.64 o 
   4  13   4      151.55      125.07     21.52 o 
   5  13   4     1171.42     1040.87     65.22 o 
   6  13   4     1792.47     1650.07     91.45 o 
   7  13   4      288.00      344.27     34.96 o 
   8  13   4      564.04      617.94     49.76 o 
   9  13   4       84.67       99.52     23.53 o 
  -9  14   4      463.13      478.08     44.38 o 
  -8  14   4      370.08      348.44     24.40 o 
  -7  14   4      281.60      257.79     21.12 o 
  -6  14   4      899.20      780.66     57.83 o 
  -5  14   4        0.63        6.05     12.10 o 
  -4  14   4     1842.10     1703.19     97.50 o 
  -3  14   4     1788.03     1722.69     93.46 o 
  -1  14   4     1986.20     2093.18     90.10 o 
   0  14   4      109.93      131.12     17.48 o 
   1  14   4     1746.88     1707.22     88.08 o 
   2  14   4     3101.07     2936.37    135.82 o 
   3  14   4      140.88      127.76     18.83 o 
   4  14   4     2680.38     2536.96    123.05 o 
   5  14   4      379.16      334.86     33.62 o 
   6  14   4      348.57      350.99     34.29 o 
   7  14   4     1028.38     1012.63     65.90 o 
   8  14   4       89.79       75.31     18.83 o 
   9  14   4      355.42      408.82     42.36 o 
  -9  15   4       12.59       50.43     13.45 o 
  -8  15   4      728.85      701.69     37.62 o 
  -7  15   4      550.90      533.21     46.40 o 
  -6  15   4       92.58       84.05     18.83 o 
  -5  15   4     1087.38     1009.27     65.22 o 
  -4  15   4      205.91      192.98     26.22 o 
  -3  15   4     1804.96     1603.00     92.12 o 
  -1  15   4       82.98       80.69     14.12 o 
   0  15   4     2266.48     2302.30    108.26 o 
   1  15   4      229.52      215.17     23.53 o 
   2  15   4      886.62      903.71     54.46 o 
   3  15   4     1863.97     1751.60     90.77 o 
   4  15   4       31.07       19.50     14.12 o 
   5  15   4      742.81      703.33     52.45 o 
   6  15   4     1091.33     1115.51     69.93 o 
   7  15   4       65.32      111.62     21.52 o 
   8  15   4      376.74      439.08     42.36 o 
  -8  16   4      102.85      135.15     21.52 o 
  -7  16   4      382.60      361.75     37.65 o 
  -6  16   4      959.43      938.00     65.22 o 
  -5  16   4      102.60      107.58     20.17 o 
  -4  16   4     2109.38     1827.58    104.89 o 
   0  16   4       39.72       18.83     12.78 o 
   1  16   4      713.91      709.38     45.05 o 
   2  16   4     1009.93      974.98     59.17 o 
   3  16   4       96.48       98.17     18.83 o 
   4  16   4      963.76      876.14     57.83 o 
   5  16   4      201.83      182.89     25.55 o 
   6  16   4      460.51      457.90     41.02 o 
   7  16   4      516.03      576.92     47.74 o 
   8  16   4       28.15       42.36     16.81 o 
  -8  17   4      653.18      642.81     53.79 o 
  -7  17   4      344.60      336.20     35.64 o 
  -6  17   4      318.92      303.25     33.62 o 
  -5  17   4      828.90      799.48     57.83 o 
  -4  17   4       88.50       94.81     18.83 o 
   0  17   4     1729.61     1697.81     86.74 o 
   1  17   4      270.82      230.63     24.88 o 
   2  17   4      922.85      915.14     57.83 o 
   3  17   4     1334.50     1281.59     75.98 o 
   4  17   4      201.31      207.77     26.22 o 
   5  17   4      456.54      478.75     41.69 o 
   6  17   4      388.04      387.97     37.65 o 
   7  17   4      170.81      178.19     26.90 o 
   8  17   4      257.48      264.25     34.29 o 
  -7  18   4      505.61      503.63     45.05 o 
  -6  18   4      685.53      753.09     56.48 o 
  -5  18   4      235.66      236.01     28.91 o 
   0  18   4       83.81       78.67     15.47 o 
   1  18   4     1406.58     1430.19     76.65 o 
   2  18   4      509.56      487.49     38.33 o 
   3  18   4      445.64      421.59     37.65 o 
   4  18   4      953.68      921.86     62.53 o 
   5  18   4      113.23      136.50     21.52 o 
   6  18   4      360.63      359.06     36.98 o 
   7  18   4      380.45      412.18     40.34 o 
  -7  19   4      329.29      324.77     35.64 o 
  -6  19   4      217.01      213.82     27.57 o 
  -5  19   4      681.29      681.81     54.46 o 
   0  19   4     1783.00     1884.06     94.14 o 
   1  19   4      248.13      258.87     27.57 o 
   2  19   4      487.42      426.97     37.65 o 
   3  19   4     1439.69     1387.16     79.34 o 
   4  19   4       51.17       58.50     16.14 o 
   5  19   4      782.99      782.67     56.48 o 
   6  19   4      335.91      343.60     34.96 o 
   7  19   4       41.09       59.17     16.81 o 
  -6  20   4      572.89      562.13     49.76 o 
   1  20   4      900.02      936.65     58.50 o 
   2  20   4     1118.44     1068.44     65.90 o 
   3  20   4      240.31      277.70     29.59 o 
   4  20   4      534.34      536.58     44.38 o 
   5  20   4      127.02      148.60     22.86 o 
   6  20   4      198.53      225.93     28.24 o 
   1  21   4      483.80      531.20     41.02 o 
   2  21   4      231.19      279.05     29.59 o 
   3  21   4     1233.22     1233.85     75.31 o 
   4  21   4       45.37       67.24     15.47 o 
   5  21   4      387.72      382.60     37.65 o 
   2  22   4      816.31      829.74     56.48 o 
   3  22   4       95.12      164.74     21.52 o 
   4  22   4      568.90      665.00     51.10 o 
   5  22   4      221.10      221.22     26.90 o 
   2  23   4      103.82      178.19     22.19 o 
   3  23   4      587.35      640.80     50.43 o 
  -2 -24   5      287.84      312.67     40.34 o 
  -1 -24   5       80.38       83.38     24.21 o 
   0 -24   5      464.51      507.66     50.43 o 
   1 -24   5       49.85       55.14     21.52 o 
  -3 -23   5       83.68      110.55     17.15 o 
  -2 -23   5      169.53      199.96     20.10 o 
  -1 -23   5      600.18      679.80     57.15 o 
   0 -23   5       26.16       16.81     16.14 o 
   1 -23   5      523.55      613.23     53.79 o 
   2 -23   5      339.51      385.29     43.03 o 
   3 -23   5      204.13      210.46     32.28 o 
  -4 -22   5        7.57       30.20     10.17 o 
  -3 -22   5      575.03      591.99     35.62 o 
  -2 -22   5      281.57      304.06     24.21 o 
  -1 -22   5       44.76       75.31     20.17 o 
   0 -22   5      624.53      693.92     56.48 o 
   1 -22   5      127.66      160.03     26.90 o 
   2 -22   5      412.04      441.77     44.38 o 
   3 -22   5      351.38      355.03     39.67 o 
   4 -22   5       34.86       43.71     20.17 o 
  -5 -21   5       55.69       62.06     11.95 o 
  -4 -21   5      688.44      694.04     44.38 o 
  -3 -21   5       80.50       91.33     13.97 o 
  -2 -21   5      342.66      332.14     24.96 o 
  -1 -21   5     1060.55     1055.32     86.40 o 
   0 -21   5        9.71       23.53     15.47 o 
   1 -21   5      718.82      789.40     59.17 o 
   2 -21   5      268.41      310.65     36.31 o 
   3 -21   5      292.58      324.77     36.31 o 
   4 -21   5      379.18      364.44     40.34 o 
   5 -21   5       56.03       63.21     22.19 o 
  -6 -20   5      163.96      185.75     22.53 o 
  -5 -20   5      622.95      690.47     38.51 o 
  -4 -20   5       21.55       48.84     11.64 o 
  -3 -20   5     1367.64     1350.12     58.95 o 
  -2 -20   5      535.80      571.56     33.27 o 
  -1 -20   5      354.76      321.04     24.40 o 
   0 -20   5     1264.01     1259.40     79.34 o 
   1 -20   5      108.62      129.10     23.53 o 
   2 -20   5      435.28      414.87     41.02 o 
   3 -20   5      495.54      551.37     47.74 o 
   4 -20   5      108.65      105.57     23.53 o 
   5 -20   5      458.11      484.80     46.40 o 
   6 -20   5      104.47      113.71     15.32 o 
  -7 -19   5      438.31      491.82     50.09 o 
  -6 -19   5      373.35      372.54     26.90 o 
  -5 -19   5      182.20      193.30     18.78 o 
  -4 -19   5     1022.81      973.53     46.57 o 
  -3 -19   5       39.09       38.16     11.29 o 
  -2 -19   5     1066.19     1081.00     49.13 o 
  -1 -19   5      904.39      938.84     45.39 o 
   0 -19   5      184.63      205.08     28.91 o 
   1 -19   5     1066.56     1120.22     71.27 o 
   2 -19   5      336.40      281.06     32.95 o 
   3 -19   5      503.17      486.82     45.05 o 
   4 -19   5      402.54      428.99     42.36 o 
   5 -19   5       28.36       63.88     20.17 o 
   6 -19   5      412.67      427.42     29.24 o 
  -7 -18   5      126.59      164.08     17.60 o 
  -6 -18   5      528.39      546.58     44.38 o 
  -5 -18   5      624.55      604.67     34.89 o 
  -4 -18   5      123.73      129.97     15.67 o 
  -3 -18   5     1878.85     1862.17     72.02 o 
  -2 -18   5      457.90      424.58     27.26 o 
  -1 -18   5      357.04      366.82     24.23 o 
   0 -18   5     1586.65     1656.12     93.46 o 
   1 -18   5        8.35       26.90     14.79 o 
   2 -18   5     1334.31     1359.59     80.69 o 
   3 -18   5      350.06      334.18     36.98 o 
   4 -18   5      245.40      225.25     30.93 o 
   5 -18   5     1129.03     1135.68     74.64 o 
   6 -18   5      244.53      279.66     22.88 o 
   7 -18   5      215.18      272.32     30.26 o 
  -8 -17   5       47.00       73.11     12.69 o 
  -7 -17   5      698.32      691.78     38.10 o 
  -6 -17   5      684.47      639.12     35.71 o 
  -5 -17   5      526.68      481.18     29.91 o 
  -4 -17   5     1949.38     1909.65     73.70 o 
  -3 -17   5       21.32       34.66     10.43 o 
  -2 -17   5     1296.05     1299.89     53.89 o 
  -1 -17   5      878.73      904.52     41.71 o 
   0 -17   5      277.20      285.10     31.60 o 
   1 -17   5     1504.45     1638.05     60.31 o 
   2 -17   5      391.85      404.11     39.67 o 
   3 -17   5      898.49      853.95     59.17 o 
   4 -17   5     1076.79     1022.72     67.91 o 
   5 -17   5       13.92       23.53     16.81 o 
   6 -17   5      579.69      611.97     35.57 o 
   7 -17   5      289.24      318.10     24.67 o 
  -8 -16   5      675.94      714.83     39.63 o 
  -7 -16   5      128.92      155.09     16.48 o 
  -6 -16   5      634.44      605.27     45.39 o 
  -5 -16   5      781.04      782.76     39.12 o 
  -4 -16   5      206.16      212.39     21.18 o 
  -3 -16   5     1984.82     1913.08     71.56 o 
  -2 -16   5      512.17      476.35     27.74 o 
  -1 -16   5      535.50      528.65     29.10 o 
   0 -16   5     2232.14     2172.52    110.27 o 
   1 -16   5       83.53       81.75     12.25 o 
   2 -16   5     1335.10     1263.44     74.64 o 
   3 -16   5      607.61      576.25     46.40 o 
   4 -16   5      228.22      210.46     28.91 o 
   5 -16   5      995.09      960.86     65.22 o 
   6 -16   5      153.03      136.63     17.04 o 
   7 -16   5      312.50      326.28     25.15 o 
   8 -16   5      169.25      190.29     25.55 o 
  -8 -15   5       53.31       48.15     11.07 o 
  -7 -15   5      818.56      788.50     40.11 o 
  -6 -15   5      677.01      617.99     34.07 o 
  -5 -15   5      203.88      200.47     19.50 o 
  -4 -15   5     1903.55     1815.87     68.46 o 
  -3 -15   5      155.27      162.90     16.47 o 
  -2 -15   5     1519.06     1466.96     57.26 o 
  -1 -15   5     2099.91     2124.36     76.76 o 
   0 -15   5      121.81      151.96     22.86 o 
   1 -15   5     2634.89     2647.82     86.28 o 
   2 -15   5      796.49      802.62     35.98 o 
   3 -15   5      800.99      746.36     53.79 o 
   4 -15   5     1352.89     1257.39     76.65 o 
   5 -15   5       15.10       24.44     10.17 o 
   6 -15   5      917.31      886.66     43.96 o 
   7 -15   5      350.99      343.21     27.90 o 
   8 -15   5       87.00      100.19     16.81 o 
  -9 -14   5       67.92       78.00     22.86 o 
  -8 -14   5      631.74      637.69     38.66 o 
  -7 -14   5      235.55      231.16     19.70 o 
  -6 -14   5       98.77      112.01     14.36 o 
  -5 -14   5      706.92      637.75     33.46 o 
  -4 -14   5       37.75       32.73     11.43 o 
  -3 -14   5     3036.60     2853.59     96.04 o 
  -2 -14   5      666.01      708.12     33.67 o 
  -1 -14   5      615.36      572.73     29.25 o 
   0 -14   5     2612.74     2674.13    128.43 o 
   1 -14   5      243.64      227.09     17.29 o 
   2 -14   5     1776.83     1797.63     62.97 o 
   3 -14   5      751.68      652.23     49.09 o 
   4 -14   5      271.00      250.81     30.26 o 
   5 -14   5     1665.76     1582.15     63.24 o 
   6 -14   5      403.67      401.56     27.09 o 
   7 -14   5      245.91      256.14     21.25 o 
   8 -14   5      317.45      337.54     34.29 o 
  -9 -13   5      507.96      547.33     50.43 o 
  -8 -13   5       27.71       44.01     17.48 o 
  -7 -13   5      904.98      845.84     41.03 o 
  -6 -13   5     1030.42      958.16     43.27 o 
  -5 -13   5      219.04      189.43     16.75 o 
  -4 -13   5     2335.77     2268.95     78.89 o 
  -3 -13   5      776.24      743.59     35.17 o 
  -2 -13   5     1441.23     1326.07     51.55 o 
  -1 -13   5     2750.23     2660.94     96.49 o 
   0 -13   5       50.62       45.72     14.79 o 
   1 -13   5     3214.75     3168.44     98.51 o 
   2 -13   5      857.35      832.70     35.32 o 
   3 -13   5      848.90      783.97     34.06 o 
   4 -13   5     1808.92     1654.10     91.45 o 
   5 -13   5       87.19       81.02     13.57 o 
   6 -13   5      880.75      791.99     40.16 o 
   7 -13   5      633.23      616.11     34.70 o 
   8 -13   5       68.92       96.02     13.43 o 
  -9 -12   5      140.37      136.50     25.55 o 
  -8 -12   5      966.63      962.20     66.57 o 
  -7 -12   5      321.02      283.59     21.54 o 
  -6 -12   5      797.59      745.25     36.18 o 
  -5 -12   5     2028.80     1904.35     68.86 o 
  -4 -12   5      147.12      145.63     14.93 o 
  -3 -12   5     3163.20     3040.79    100.08 o 
  -2 -12   5     1407.74     1277.98     75.31 o 
  -1 -12   5      610.92      571.61     28.21 o 
   0 -12   5     3027.51     3029.18     78.11 o 
   1 -12   5      138.62      135.35     13.40 o 
   2 -12   5     2090.31     1991.89     68.50 o 
   3 -12   5     1175.69     1170.73     45.28 o 
   4 -12   5      247.59      250.81     29.59 o 
   5 -12   5     1502.05     1426.38     58.00 o 
   6 -12   5      624.76      561.00     31.81 o 
   7 -12   5      416.59      405.60     27.74 o 
   8 -12   5      501.02      530.17     31.55 o 
 -10 -11   5      230.58      246.10     34.96 o 
  -9 -11   5      602.02      624.66     54.46 o 
  -8 -11   5       34.34       51.77     17.48 o 
  -7 -11   5     1548.96     1409.48     55.81 o 
  -6 -11   5      604.22      551.64     29.77 o 
  -5 -11   5      367.66      287.22     19.70 o 
  -4 -11   5     3920.89     3622.78    262.91 o 
  -3 -11   5      248.34      282.15     19.02 o 
  -2 -11   5     3583.20     3539.92    112.21 o 
  -1 -11   5     1929.04     1955.44     69.62 o 
   0 -11   5      172.90      163.00     11.04 o 
   1 -11   5     5000.80     5138.19    148.20 o 
   2 -11   5      209.36      200.49     26.90 o 
   3 -11   5     1246.18     1194.81     44.51 o 
   4 -11   5     2369.49     2316.46     76.67 o 
   5 -11   5      140.11      132.50     15.02 o 
   6 -11   5     1189.73     1172.82     50.08 o 
   7 -11   5      323.71      326.81     24.21 o 
   8 -11   5       96.86      123.83     15.16 o 
 -10 -10   5      402.15      467.99     46.40 o 
  -9 -10   5      140.12      157.34     26.90 o 
  -8 -10   5     1791.60     1813.46    102.20 o 
  -7 -10   5      443.66      483.51     27.27 o 
  -6 -10   5     1173.12     1074.75     44.98 o 
  -5 -10   5     2171.70     2088.16     80.35 o 
  -4 -10   5      364.47      366.48     22.01 o 
  -3 -10   5     6162.64     6489.93    193.71 o 
  -2 -10   5     1652.80     1633.53     57.28 o 
  -1 -10   5     2042.94     2130.34     70.80 o 
   0 -10   5     5786.28     5795.61    140.88 o 
   1 -10   5      395.79      408.15     21.92 o 
   2 -10   5     2656.40     2486.80     96.49 o 
   3 -10   5     1540.71     1397.98     51.41 o 
   4 -10   5      467.04      436.53     23.42 o 
   5 -10   5     2604.84     2233.97    163.06 o 
   6 -10   5      438.84      399.49     25.56 o 
   7 -10   5      841.88      817.37     40.12 o 
   8 -10   5      511.64      494.89     44.38 o 
 -10  -9   5      391.20      412.85     43.71 o 
  -9  -9   5     1036.88     1093.99     75.98 o 
  -8  -9   5       50.06       55.81     17.48 o 
  -7  -9   5     1900.69     1894.15    101.53 o 
  -6  -9   5      818.65      784.99     35.51 o 
  -5  -9   5      511.09      494.72     25.75 o 
  -4  -9   5     4403.72     4465.74    132.81 o 
  -3  -9   5      113.47      131.46     13.07 o 
  -2  -9   5     5151.25     5259.18    158.33 o 
  -1  -9   5     3813.35     3929.61    119.33 o 
   0  -9   5      102.28      117.72      8.78 o 
   1  -9   5     6022.79     5900.90    172.27 o 
   2  -9   5      233.06      221.70     15.65 o 
   3  -9   5     2105.17     2063.73     70.34 o 
   4  -9   5     2036.81     1779.37    117.00 o 
   5  -9   5        6.42       32.63     16.57 o 
   6  -9   5     1677.31     1582.59     61.50 o 
   7  -9   5      435.39      406.99     25.94 o 
   8  -9   5      150.15      141.88     24.88 o 
   9  -9   5      385.40      385.96     38.33 o 
 -10  -8   5      334.11      355.70     39.67 o 
  -9  -8   5      213.55      210.46     30.26 o 
  -8  -8   5     1300.99     1298.40     80.02 o 
  -7  -8   5      233.34      211.81     28.91 o 
  -6  -8   5     1459.30     1388.15     54.18 o 
  -5  -8   5     2807.74     2694.14     89.94 o 
  -4  -8   5      139.23      147.75     13.73 o 
  -3  -8   5     6583.34     6472.54    188.24 o 
  -2  -8   5     3834.68     4068.44    124.33 o 
  -1  -8   5     2203.29     2155.24     72.02 o 
   0  -8   5     6015.60     5983.78    142.42 o 
   1  -8   5      371.76      416.92     15.81 o 
   2  -8   5     3005.38     2702.90    105.90 o 
   3  -8   5     4142.57     4209.22    188.94 o 
   4  -8   5      199.34      178.87     15.29 o 
   5  -8   5     2594.93     2314.70     63.89 o 
   6  -8   5      425.19      403.74     24.98 o 
   7  -8   5      556.98      543.46     30.53 o 
   8  -8   5      479.06      519.76     44.38 o 
   9  -8   5       32.94       57.83     20.84 o 
 -10  -7   5      345.89      352.34     39.00 o 
  -9  -7   5      854.08      790.74     62.53 o 
  -8  -7   5       38.02       45.72     18.15 o 
  -7  -7   5     1813.48     1725.38     96.83 o 
  -6  -7   5      992.21      920.40     38.68 o 
  -5  -7   5      219.47      226.13     16.15 o 
  -4  -7   5     3921.91     3824.49    118.98 o 
  -3  -7   5       72.00       76.52     10.02 o 
  -2  -7   5     2457.18     2400.44     79.87 o 
  -1  -7   5     4817.64     5016.50    160.94 o 
   0  -7   5      496.20      577.64     24.40 o 
   1  -7   5     7767.37     7963.11    183.95 o 
   2  -7   5      545.14      472.88     41.35 o 
   3  -7   5     1334.33     1166.00     59.17 o 
   4  -7   5     3192.68     3073.33     79.85 o 
   5  -7   5      222.19      238.47     14.02 o 
   6  -7   5     1319.85     1310.12     52.46 o 
   7  -7   5      580.46      518.50     29.10 o 
   8  -7   5      128.16      184.24     28.91 o 
   9  -7   5      394.23      480.77     42.36 o 
 -10  -6   5      316.56      342.92     38.33 o 
  -9  -6   5      244.77      266.27     32.95 o 
  -8  -6   5     1319.14     1387.16     83.38 o 
  -7  -6   5      177.54      172.13     26.22 o 
  -6  -6   5     1087.24      989.22     40.48 o 
  -5  -6   5     2520.72     2429.46     79.88 o 
  -4  -6   5      208.34      221.97     14.86 o 
  -3  -6   5     4668.76     4653.79    142.35 o 
  -2  -6   5     4596.77     4880.98    147.14 o 
  -1  -6   5      125.95      105.76      8.09 o 
   0  -6   5     7546.27     7809.85    178.26 o 
   1  -6   5     1978.59     2091.88     53.17 o 
   2  -6   5     3276.88     3116.29    104.22 o 
   3  -6   5     1788.59     1649.89     56.57 o 
   4  -6   5       90.19       97.64      9.73 o 
   5  -6   5     3525.28     3327.08     84.50 o 
   6  -6   5      413.68      410.63     24.51 o 
   7  -6   5      461.95      433.70     40.34 o 
   8  -6   5      821.20      811.59     57.83 o 
   9  -6   5        6.68       75.31     18.83 o 
 -11  -5   5       52.69       61.86     18.15 o 
 -10  -5   5      359.55      392.68     41.02 o 
  -9  -5   5     1252.09     1215.70     81.36 o 
  -8  -5   5       95.61       80.69     18.83 o 
  -7  -5   5     1589.36     1615.78     90.77 o 
  -6  -5   5     1314.17     1239.91     71.27 o 
  -5  -5   5        7.48       18.34     11.77 o 
  -4  -5   5     3461.05     3393.59    109.20 o 
  -3  -5   5     1279.03     1282.46     44.41 o 
  -2  -5   5     6663.50     6893.65    212.03 o 
  -1  -5   5     6180.98     6507.73    154.86 o 
   0  -5   5     2270.88     2531.81     81.73 o 
   1  -5   5     3568.13     3498.76     85.48 o 
   2  -5   5     1210.01     1121.03     65.22 o 
   3  -5   5     1258.86     1143.02     43.37 o 
   4  -5   5     5650.76     5843.64    140.71 o 
   5  -5   5      632.17      655.54     43.26 o 
   6  -5   5     2527.88     2455.71     83.89 o 
   7  -5   5      880.96      859.33     57.83 o 
   8  -5   5      105.02      122.38     24.21 o 
   9  -5   5      630.36      728.88     53.12 o 
  10  -5   5       68.14      106.24     23.53 o 
 -11  -4   5      329.25      383.94     41.02 o 
 -10  -4   5      614.19      654.24     55.81 o 
  -9  -4   5       37.50       50.43     18.83 o 
  -8  -4   5     1754.30     1691.76     94.81 o 
  -7  -4   5      389.83      377.89     35.64 o 
  -6  -4   5     1200.29     1132.32     69.26 o 
  -5  -4   5     4118.08     4071.46    127.42 o 
  -4  -4   5      116.61      122.46      9.95 o 
  -3  -4   5     5760.60     5816.34    168.94 o 
  -2  -4   5     4764.48     5161.44    154.49 o 
   0  -4   5    13296.53    14211.20    321.45 o 
   1  -4   5     2164.28     2205.61     69.60 o 
   2  -4   5     7564.92     7630.21    215.03 o 
   3  -4   5     5497.07     5325.17    157.97 o 
   4  -4   5      181.89      179.59     11.86 o 
   5  -4   5     3901.04     3770.98    115.46 o 
   6  -4   5      706.96      667.09     31.59 o 
   7  -4   5      919.49      866.72     58.50 o 
   8  -4   5     1062.30     1087.94     67.91 o 
   9  -4   5        8.99       19.50     18.15 o 
  10  -4   5      286.09      329.48     35.64 o 
 -11  -3   5      124.83      181.55     26.90 o 
 -10  -3   5      363.29      367.80     39.67 o 
  -9  -3   5     1165.41     1102.74     73.96 o 
  -8  -3   5       29.16       37.65     16.14 o 
  -7  -3   5     2037.82     1904.24    102.88 o 
  -6  -3   5     2018.60     1935.17     99.52 o 
  -5  -3   5      382.84      378.89     19.78 o 
  -4  -3   5     5947.30     6045.10    185.47 o 
  -3  -3   5      528.71      538.43     45.05 o 
  -2  -3   5    11259.95    11873.10    277.70 o 
  -1  -3   5    12492.52    13661.46    315.87 o 
   0  -3   5      249.70      267.53     27.90 o 
   1  -3   5     8879.34     8935.77    264.93 o 
   2  -3   5     1094.30     1156.94     42.46 o 
   3  -3   5     1755.85     1667.87     56.22 o 
   4  -3   5     8147.09     7913.36    187.68 o 
   5  -3   5      111.80      135.71     18.83 o 
   6  -3   5     2356.90     2262.63    110.95 o 
   7  -3   5      915.66      843.19     57.15 o 
   8  -3   5      115.56      127.76     24.21 o 
   9  -3   5      745.02      774.60     55.14 o 
  10  -3   5       34.46       54.46     18.83 o 
 -11  -2   5      412.98      473.37     45.72 o 
 -10  -2   5      454.76      441.09     43.71 o 
  -9  -2   5       69.76       74.64     20.84 o 
  -8  -2   5     1832.79     1770.43     98.84 o 
  -7  -2   5      239.67      235.34     29.59 o 
  -6  -2   5     2397.64     2301.62    117.00 o 
  -5  -2   5     3316.13     3257.66    103.73 o 
  -4  -2   5       89.49      115.58      8.82 o 
  -3  -2   5    15422.34    16478.55    468.89 o 
  -1  -2   5     1542.68     1397.09     38.56 o 
   0  -2   5     7288.68     7539.94    174.26 o 
   1  -2   5       78.11       74.93      9.37 o 
   2  -2   5     9180.53     9101.01    259.04 o 
   3  -2   5      651.59      588.48     20.22 o 
   4  -2   5       37.94       51.21     20.63 o 
   5  -2   5     4444.27     4602.76    138.57 o 
   6  -2   5      289.80      257.53     30.26 o 
   7  -2   5      975.67      972.96     62.53 o 
   8  -2   5      608.01      574.90     47.74 o 
   9  -2   5        0.70       11.43     16.14 o 
  10  -2   5      342.10      406.80     39.67 o 
 -11  -1   5       69.77       99.52     21.52 o 
 -10  -1   5      573.01      583.64     51.10 o 
  -9  -1   5     1493.99     1455.07     88.08 o 
  -8  -1   5        6.49        0.00     15.47 o 
  -7  -1   5     2761.09     2590.76    128.43 o 
  -6  -1   5     1229.29     1234.53     71.95 o 
  -5  -1   5     1279.86     1249.99     67.24 o 
  -4  -1   5     4170.80     4163.50    188.27 o 
  -3  -1   5      409.62      365.11     28.24 o 
  -2  -1   5    14197.64    15306.64    351.93 o 
  -1  -1   5     6830.57     7129.63    161.83 o 
   0  -1   5       51.92       54.88      6.12 o 
   1  -1   5     6235.37     5948.78    144.39 o 
   2  -1   5      288.47      259.55     21.52 o 
   3  -1   5     5032.25     5010.99    122.11 o 
   4  -1   5     3181.11     3126.59     96.39 o 
   5  -1   5       64.06       70.60     20.17 o 
   6  -1   5     1384.20     1301.77     75.98 o 
   7  -1   5      656.53      641.47     49.09 o 
   8  -1   5      124.91      118.34     24.21 o 
   9  -1   5      544.51      560.11     46.40 o 
  10  -1   5       37.04       65.90     19.50 o 
 -11   0   5      431.84      403.44     42.36 o 
 -10   0   5      545.97      595.07     51.77 o 
  -9   0   5      214.38      205.75     29.59 o 
  -8   0   5     1822.33     1714.62     96.15 o 
  -7   0   5       39.03       20.17     16.81 o 
  -6   0   5     1965.03     1824.89     95.48 o 
  -5   0   5     2853.46     2771.63    130.45 o 
  -4   0   5      172.00      167.87     17.82 o 
  -3   0   5     4646.61     4779.50    113.24 o 
  -2   0   5       27.58       64.59     13.80 o 
  -1   0   5     7635.84     7837.41    181.49 o 
   0   0   5      703.85      586.41     17.80 o 
   1   0   5     4407.56     4475.69    208.44 o 
   2   0   5     3378.39     3276.57     99.09 o 
   3   0   5      144.56      145.76     16.61 o 
   4   0   5      358.14      336.79     16.78 o 
   5   0   5     3996.17     4059.95    179.53 o 
   6   0   5       22.84        0.67     16.14 o 
   7   0   5      989.77     1009.27     63.88 o 
   8   0   5     1193.06     1256.72     75.98 o 
   9   0   5       27.75       71.27     18.83 o 
  10   0   5      281.19      337.54     35.64 o 
 -11   1   5       56.67      108.93     22.19 o 
 -10   1   5      592.64      599.78     52.45 o 
  -9   1   5     1481.22     1447.68     88.76 o 
  -8   1   5        5.60       12.10     16.14 o 
  -7   1   5     2775.99     2522.17    127.76 o 
  -6   1   5     1300.18     1287.65     72.62 o 
  -5   1   5     1201.60     1079.87     64.55 o 
  -4   1   5     4258.21     4353.26    102.88 o 
  -3   1   5      351.14      370.45     13.32 o 
  -2   1   5    14221.67    15570.04    351.90 o 
  -1   1   5     6347.03     6770.29    161.17 o 
   0   1   5       56.48       57.99      8.76 o 
   1   1   5     6724.49     6547.70    177.55 o 
   3   1   5     5192.90     5259.34    150.91 o 
   4   1   5     3083.92     3057.40    139.19 o 
   5   1   5       51.89       48.41     20.84 o 
   6   1   5     1544.95     1467.18     78.00 o 
   7   1   5      642.82      691.23     50.43 o 
   8   1   5      143.68      144.57     24.88 o 
   9   1   5      517.10      574.90     47.07 o 
  10   1   5       38.43       59.17     18.15 o 
 -11   2   5      410.42      462.61     45.72 o 
 -10   2   5      504.89      495.56     46.40 o 
  -9   2   5       44.74       30.26     17.48 o 
  -8   2   5     1926.05     1717.31     98.17 o 
  -7   2   5      327.62      285.10     30.26 o 
  -6   2   5     2521.19     2422.66    117.67 o 
  -5   2   5     3510.83     3617.51    156.67 o 
  -4   2   5       79.04       93.75      9.45 o 
  -3   2   5    15326.34    16710.22    464.07 o 
  -2   2   5     1085.25     1020.70     53.12 o 
  -1   2   5     1658.39     1540.79     42.24 o 
   0   2   5     7130.65     7481.80    174.12 o 
   1   2   5       76.57       89.38      9.26 o 
   2   2   5     9044.75     9234.81    259.06 o 
   3   2   5      762.37      644.83     39.67 o 
   4   2   5       56.21       29.59     16.14 o 
   5   2   5     4519.23     4371.27    197.01 o 
   6   2   5      262.59      217.86     28.24 o 
   7   2   5     1001.39     1005.24     63.88 o 
   8   2   5      658.32      698.62     51.77 o 
   9   2   5        0.80       25.55     16.14 o 
  10   2   5      374.19      368.48     37.65 o 
 -11   3   5      103.70      141.88     23.53 o 
 -10   3   5      384.01      418.23     42.36 o 
  -9   3   5     1130.48     1116.86     74.64 o 
  -8   3   5       25.36       36.98     17.48 o 
  -7   3   5     2040.46     1945.25    103.55 o 
  -6   3   5     1942.84     1908.94     99.52 o 
  -5   3   5      409.25      432.07     20.63 o 
  -4   3   5     6321.51     6633.69    184.54 o 
  -3   3   5      450.81      457.43     21.14 o 
  -2   3   5    11654.68    12330.18    276.86 o 
  -1   3   5    12749.84    13951.02    315.29 o 
   0   3   5      180.67      254.17     18.15 o 
   1   3   5     8452.09     8396.06    243.17 o 
   2   3   5     1116.54     1238.15     42.55 o 
   3   3   5     1737.41     1611.07     80.69 o 
   4   3   5     8013.98     8057.37    328.80 o 
   5   3   5      122.80      111.62     23.53 o 
   6   3   5     2253.73     2145.63    109.60 o 
   7   3   5      844.14      813.60     56.48 o 
   8   3   5      128.41      112.96     24.21 o 
   9   3   5      661.11      644.16     51.77 o 
  10   3   5       23.24       59.17     18.15 o 
 -11   4   5      308.90      357.04     39.00 o 
 -10   4   5      653.63      708.04     57.15 o 
  -9   4   5       31.23       43.03     17.48 o 
  -8   4   5     1727.65     1565.35     92.79 o 
  -7   4   5      364.02      344.94     34.96 o 
  -6   4   5     1361.89     1264.78     71.95 o 
  -5   4   5     4336.00     4371.27    188.94 o 
  -4   4   5       95.95      121.92     17.48 o 
  -3   4   5     5413.83     5659.38    166.33 o 
  -2   4   5     4977.78     5328.12    123.41 o 
  -1   4   5      718.93      729.55     34.96 o 
   0   4   5    13200.39    13874.72    320.88 o 
   1   4   5     2097.43     2182.83     68.23 o 
   2   4   5     7153.80     7260.57    305.94 o 
   3   4   5     5709.41     5504.94    226.60 o 
   4   4   5      171.41      155.32     23.53 o 
   5   4   5     3535.09     3386.20    162.72 o 
   6   4   5      712.34      670.38     48.41 o 
   7   4   5      869.86      851.93     57.83 o 
   8   4   5     1077.55     1039.53     67.91 o 
   9   4   5       10.51       45.05     16.81 o 
  10   4   5      280.50      351.67     37.65 o 
 -11   5   5       46.05       75.98     17.48 o 
 -10   5   5      379.66      413.53     41.69 o 
  -9   5   5     1318.14     1383.13     84.72 o 
  -8   5   5       87.16       91.45     20.84 o 
  -7   5   5     1653.72     1582.83     90.10 o 
  -6   5   5     1311.85     1204.27     71.27 o 
  -5   5   5        5.25        7.40     12.78 o 
  -4   5   5     3607.18     3719.19    107.68 o 
  -3   5   5     1199.44     1248.68     58.83 o 
  -2   5   5     7206.35     7624.22    170.35 o 
  -1   5   5     6351.26     6680.18    153.86 o 
   0   5   5     2246.69     2414.36     61.56 o 
   1   5   5     3795.86     3641.04    149.95 o 
   2   5   5     1072.24      990.44     55.14 o 
   3   5   5     1028.86      897.65     55.81 o 
   4   5   5     5584.75     5788.02    246.77 o 
   5   5   5      674.39      636.09     45.72 o 
   6   5   5     2460.12     2480.48    121.03 o 
   7   5   5      838.46      818.98     57.15 o 
   8   5   5       76.76      105.57     22.86 o 
   9   5   5      620.48      664.33     53.12 o 
  10   5   5       69.66      127.76     23.53 o 
 -10   6   5      330.63      353.01     39.00 o 
  -9   6   5      247.96      294.51     34.96 o 
  -8   6   5     1287.59     1288.32     82.03 o 
  -7   6   5      200.41      180.88     26.22 o 
  -6   6   5     1125.13     1034.15     63.88 o 
  -5   6   5     2767.97     2376.26    117.67 o 
  -4   6   5      181.09      220.91     29.59 o 
  -3   6   5     4705.99     4862.47    139.85 o 
  -2   6   5     4658.72     4995.87    116.78 o 
  -1   6   5      120.31      114.28      7.13 o 
   0   6   5     7234.44     7440.48    177.43 o 
   1   6   5     1982.20     2062.25     93.46 o 
   2   6   5     3159.76     2991.51    134.48 o 
   3   6   5     1756.20     1600.98     80.69 o 
   4   6   5      141.61      100.86     20.84 o 
   5   6   5     3235.87     3072.19    148.60 o 
   6   6   5      417.85      364.44     35.64 o 
   7   6   5      492.72      455.89     40.34 o 
   8   6   5      795.98      829.74     59.17 o 
   9   6   5        7.60       23.53     16.14 o 
  10   6   5      266.93      344.94     37.65 o 
 -10   7   5      353.45      385.96     40.34 o 
  -9   7   5      980.52     1009.27     67.91 o 
  -8   7   5       38.26       30.26     16.14 o 
  -7   7   5     1924.99     1768.41     97.50 o 
  -6   7   5     1118.05      918.50     59.17 o 
  -5   7   5      197.50      193.65     24.88 o 
  -4   7   5     3864.56     3854.20    173.48 o 
  -3   7   5      100.51      108.37     13.45 o 
  -2   7   5     2659.95     2608.63     62.60 o 
  -1   7   5     5543.13     5771.43    129.74 o 
   0   7   5      503.86      617.16     25.08 o 
   1   7   5     7357.34     7593.41    318.72 o 
   2   7   5      537.59      476.73     32.28 o 
   3   7   5     1354.04     1200.91     63.88 o 
   4   7   5     3240.06     3164.31    141.88 o 
   5   7   5      235.72      211.13     26.90 o 
   6   7   5     1349.71     1358.25     76.65 o 
   7   7   5      615.50      603.14     46.40 o 
   8   7   5      115.73      142.55     25.55 o 
   9   7   5      394.17      437.73     41.69 o 
  10   7   5       26.10       75.31     20.84 o 
 -10   8   5      354.85      389.99     40.34 o 
  -9   8   5      210.61      203.74     28.91 o 
  -8   8   5     1208.01     1169.30     77.33 o 
  -7   8   5      222.15      215.17     28.91 o 
  -6   8   5     1555.71     1550.55     84.05 o 
  -5   8   5     2980.64     2786.42    132.46 o 
  -4   8   5      130.43      119.01     20.17 o 
  -3   8   5     6275.40     6153.64    182.45 o 
  -2   8   5     3833.72     4057.15    121.59 o 
  -1   8   5     2301.19     2330.09     71.56 o 
   0   8   5     5891.19     5986.38    244.08 o 
   1   8   5      360.46      394.70     28.91 o 
   2   8   5     3114.56     2881.91    124.39 o 
   3   8   5     4448.41     4369.25    186.25 o 
   4   8   5      197.05      165.41     22.19 o 
   5   8   5     2568.22     2460.98    116.33 o 
   6   8   5      402.45      362.42     36.31 o 
   7   8   5      592.57      548.01     45.05 o 
   8   8   5      471.15      480.09     44.38 o 
   9   8   5       30.41       36.31     16.81 o 
  10   8   5      257.16      300.56     36.31 o 
 -10   9   5      395.49      396.72     40.34 o 
  -9   9   5     1074.14     1168.63     77.33 o 
  -8   9   5       60.75       75.31     18.83 o 
  -7   9   5     1900.32     1720.00     99.52 o 
  -6   9   5      717.72      693.92     51.77 o 
  -5   9   5      483.94      426.30     37.65 o 
  -4   9   5     4235.19     3799.06    189.62 o 
  -3   9   5       78.74       85.39     18.83 o 
  -2   9   5     5146.49     5256.11    155.58 o 
  -1   9   5     3688.40     3848.81    117.73 o 
   0   9   5       96.11      119.01     13.45 o 
   1   9   5     5927.75     5882.15    244.08 o 
   2   9   5      214.04      196.34     21.52 o 
   3   9   5     2280.98     2299.61    104.22 o 
   4   9   5     2106.15     1906.93     92.79 o 
   5   9   5        2.22        0.00     16.14 o 
   6   9   5     1724.98     1621.16     88.76 o 
   7   9   5      402.36      364.44     36.98 o 
   8   9   5      152.03      166.08     26.22 o 
   9   9   5      377.30      378.56     39.67 o 
  10   9   5       11.97       38.33     16.81 o 
 -10  10   5      394.69      404.11     41.69 o 
  -9  10   5      142.53      174.15     25.55 o 
  -8  10   5     1745.56     1648.72     99.52 o 
  -7  10   5      388.39      387.97     39.67 o 
  -6  10   5     1220.40     1022.72     66.57 o 
  -5  10   5     2067.12     1978.87    106.24 o 
  -4  10   5      375.39      363.10     32.95 o 
  -3  10   5     5975.46     6389.81    279.72 o 
  -2  10   5     1630.09     1600.18     54.18 o 
  -1  10   5     2061.28     2121.97     69.38 o 
   0  10   5     5810.44     6087.91    242.06 o 
   1  10   5      375.09      387.30     28.91 o 
   2  10   5     2539.15     2362.81    112.29 o 
   3  10   5     1558.47     1498.78     75.98 o 
   4  10   5      448.30      422.94     35.64 o 
   5  10   5     2649.20     2471.07    116.33 o 
   6  10   5      431.33      376.54     36.98 o 
   7  10   5      931.62      853.95     58.50 o 
   8  10   5      545.91      534.56     45.72 o 
   9  10   5        4.64       12.78     15.47 o 
 -10  11   5      242.88      265.60     32.28 o 
  -9  11   5      591.94      656.26     54.46 o 
  -8  11   5       40.83       52.45     16.81 o 
  -7  11   5     1343.65     1233.85     80.69 o 
  -6  11   5      636.75      590.37     47.07 o 
  -5  11   5      367.13      313.34     31.60 o 
  -4  11   5     3515.12     3316.95    164.07 o 
  -3  11   5      168.53      176.17     24.21 o 
  -2  11   5     3498.88     3540.13    109.39 o 
  -1  11   5     2257.22     2199.94     69.58 o 
   0  11   5      198.08      188.94     18.15 o 
   1  11   5     4671.29     4546.77    207.77 o 
   2  11   5      247.01      262.24     24.21 o 
   3  11   5     1388.67     1094.67     63.88 o 
   4  11   5     2392.21     2316.42    112.96 o 
   5  11   5      139.20      116.33     22.19 o 
   6  11   5     1195.50     1147.11     71.27 o 
   7  11   5      369.95      364.44     36.98 o 
   8  11   5      106.66      114.31     22.86 o 
   9  11   5      371.06      428.32     43.03 o 
  -9  12   5      136.68      140.53     23.53 o 
  -8  12   5      914.48      851.26     63.88 o 
  -7  12   5      260.06      244.08     30.93 o 
  -6  12   5      766.30      684.50     53.12 o 
  -5  12   5     1917.19     1767.74     99.52 o 
  -4  12   5      138.89      127.08     21.52 o 
  -3  12   5     3159.47     3045.97    145.91 o 
  -2  12   5     1344.23     1225.11     71.27 o 
  -1  12   5      688.73      708.71     36.98 o 
   0  12   5     3038.31     2938.39    131.79 o 
   1  12   5      125.29      111.62     18.15 o 
   2  12   5     2234.30     2124.78     99.52 o 
   3  12   5     1246.96     1191.49     66.57 o 
   4  12   5      237.89      198.36     24.88 o 
   5  12   5     1543.16     1520.97     82.71 o 
   6  12   5      641.32      539.26     45.05 o 
   7  12   5      458.04      492.87     42.36 o 
   8  12   5      509.05      553.38     47.74 o 
   9  12   5        0.67       31.60     18.15 o 
  -9  13   5      463.15      474.71     45.72 o 
  -8  13   5       19.16       40.34     16.14 o 
  -7  13   5      859.27      829.07     61.19 o 
  -6  13   5     1012.08      907.74     63.88 o 
  -5  13   5      172.44      143.89     23.53 o 
  -4  13   5     2292.67     2098.56    113.64 o 
  -3  13   5      836.17      825.03     53.79 o 
  -2  13   5     1454.27     1360.26     75.98 o 
  -1  13   5     2840.05     2810.63    119.69 o 
   0  13   5       76.56       81.36     14.12 o 
   1  13   5     3035.98     2871.15    136.50 o 
   2  13   5      892.85      761.83     49.09 o 
   3  13   5      917.85      804.86     51.10 o 
   4  13   5     1825.60     1692.43     90.10 o 
   5  13   5      100.18       86.74     20.17 o 
   6  13   5      940.39      875.46     59.17 o 
   7  13   5      631.23      633.40     50.43 o 
   8  13   5       82.66      100.19     22.19 o 
   9  13   5      331.69      391.34     42.36 o 
  -9  14   5       69.03       77.33     16.14 o 
  -8  14   5      628.44      665.68     53.79 o 
  -7  14   5      215.99      235.34     29.59 o 
  -6  14   5      116.26       82.71     18.83 o 
  -5  14   5      733.77      662.31     50.43 o 
  -4  14   5       40.97       26.22     12.78 o 
  -3  14   5     2948.11     2803.91    139.86 o 
  -1  14   5      575.94      587.00     35.64 o 
   0  14   5     2632.10     2645.89    121.03 o 
   1  14   5      226.32      209.12     23.53 o 
   2  14   5     1808.09     1771.10     90.10 o 
   3  14   5      767.07      705.35     47.07 o 
   4  14   5      269.67      193.65     25.55 o 
   5  14   5     1656.94     1578.79     88.76 o 
   6  14   5      394.68      355.03     36.98 o 
   7  14   5      254.75      330.82     34.96 o 
   8  14   5      339.20      400.08     40.34 o 
  -8  15   5       47.39       50.43     16.81 o 
  -7  15   5      782.89      757.79     59.17 o 
  -6  15   5      706.74      641.47     51.10 o 
  -5  15   5      203.66      164.07     24.88 o 
  -4  15   5     1882.21     1788.58    100.19 o 
  -3  15   5      148.64      140.53     22.86 o 
  -1  15   5     2216.85     2298.93    101.53 o 
   0  15   5      155.03      149.27     19.50 o 
   1  15   5     2394.74     2375.59    118.34 o 
   2  15   5      859.66      873.45     53.12 o 
   3  15   5      837.07      784.69     51.77 o 
   4  15   5     1416.03     1295.71     75.31 o 
   5  15   5       14.27        0.00     13.45 o 
   6  15   5      971.43      937.33     63.21 o 
   7  15   5      369.61      404.78     39.00 o 
   8  15   5       92.49      121.03     22.86 o 
  -8  16   5      722.24      814.28     61.19 o 
  -7  16   5      150.59      153.98     24.88 o 
  -6  16   5      654.89      608.52     50.43 o 
  -5  16   5      794.86      777.29     57.83 o 
  -4  16   5      224.76      210.46     27.57 o 
  -3  16   5     1999.69     1925.08    105.57 o 
   0  16   5     2267.89     2044.09    100.86 o 
   1  16   5      108.44      118.34     18.15 o 
   2  16   5     1274.65     1174.68     68.58 o 
   3  16   5      543.56      520.44     41.02 o 
   4  16   5      198.91      206.43     26.22 o 
   5  16   5      956.97      892.27     61.86 o 
   6  16   5      161.90      197.01     26.90 o 
   7  16   5      314.87      376.54     37.65 o 
   8  16   5      176.12      216.51     30.93 o 
  -8  17   5       59.84       90.10     18.15 o 
  -7  17   5      738.36      718.80     56.48 o 
  -6  17   5      688.26      671.05     53.79 o 
  -5  17   5      559.71      513.04     45.05 o 
  -4  17   5     2010.92     1953.32    107.58 o 
   0  17   5      265.99      239.37     25.55 o 
   1  17   5     1484.34     1485.33     82.03 o 
   2  17   5      471.64      463.28     36.98 o 
   3  17   5      831.25      790.07     54.46 o 
   4  17   5      993.22      918.50     61.86 o 
   5  17   5       18.50       59.84     16.81 o 
   6  17   5      541.03      566.16     48.41 o 
   7  17   5      283.77      342.92     36.31 o 
  -7  18   5      126.25      151.29     25.55 o 
  -6  18   5      501.24      521.11     47.07 o 
  -5  18   5      647.88      644.16     52.45 o 
  -4  18   5      120.31      110.95     21.52 o 
   0  18   5     1513.39     1630.57     84.72 o 
   1  18   5        2.30       11.43     10.76 o 
   2  18   5     1247.95     1261.42     73.96 o 
   3  18   5      385.04      389.32     34.96 o 
   4  18   5      222.72      231.98     27.57 o 
   5  18   5     1114.15     1122.24     71.95 o 
   6  18   5      244.61      249.46     30.93 o 
   7  18   5      181.62      217.19     29.59 o 
  -7  19   5      462.06      492.87     46.40 o 
  -6  19   5      374.49      356.37     38.33 o 
  -5  19   5      183.04      202.39     27.57 o 
   0  19   5      189.93      195.00     21.52 o 
   1  19   5     1035.67     1061.05     63.88 o 
   2  19   5      294.06      253.49     27.57 o 
   3  19   5      526.25      503.63     41.02 o 
   4  19   5      327.60      347.63     34.29 o 
   5  19   5       28.17       70.60     16.81 o 
   6  19   5      397.60      433.70     40.34 o 
  -6  20   5      162.14      154.65     24.88 o 
   1  20   5      110.90      135.82     19.50 o 
   2  20   5      429.89      459.25     37.65 o 
   3  20   5      507.05      513.04     42.36 o 
   4  20   5      118.78      129.77     20.17 o 
   5  20   5      471.91      455.21     41.69 o 
   6  20   5      103.89      133.81     20.84 o 
   1  21   5      741.49      753.09     51.77 o 
   2  21   5      273.92      314.01     31.60 o 
   3  21   5      265.35      272.32     28.91 o 
   4  21   5      341.63      379.91     35.64 o 
   5  21   5       65.66       99.52     18.83 o 
   1  22   5      134.08      195.67     22.19 o 
   2  22   5      428.74      454.54     38.33 o 
   3  22   5      347.03      406.13     36.31 o 
   4  22   5       43.76       53.79     12.78 o 
   2  23   5      346.00      394.03     35.64 o 
   3  23   5      194.31      200.38     24.21 o 
  -2 -23   6       63.19       99.52     20.17 o 
  -1 -23   6      239.65      256.86     35.64 o 
   0 -23   6      361.87      438.40     45.72 o 
   1 -23   6        0.53       34.96     20.84 o 
   2 -23   6      252.93      332.84     40.34 o 
  -4 -22   6      344.36      358.35     27.09 o 
  -3 -22   6        4.88       20.59     11.77 o 
  -2 -22   6      183.05      207.10     28.91 o 
  -1 -22   6      441.29      436.39     45.05 o 
   0 -22   6      128.80      158.01     27.57 o 
   1 -22   6      582.90      595.75     53.79 o 
   2 -22   6       60.32       88.08     23.53 o 
   3 -22   6      243.88      258.20     36.98 o 
  -5 -21   6      206.43      255.30     22.07 o 
  -4 -21   6      222.92      243.46     21.60 o 
  -3 -21   6      563.00      556.31     33.52 o 
  -2 -21   6       80.82       73.96     18.15 o 
  -1 -21   6      609.54      685.85     56.48 o 
   0 -21   6      696.48      729.55     58.50 o 
   1 -21   6        4.24       13.45     16.81 o 
   2 -21   6      568.73      607.85     53.12 o 
   3 -21   6       94.16      126.41     26.22 o 
   4 -21   6      156.25      156.00     28.91 o 
  -6 -20   6      118.70      156.00     17.04 o 
  -5 -20   6      245.26      268.82     26.56 o 
  -4 -20   6      627.35      628.59     36.13 o 
  -3 -20   6       25.45       41.57     20.84 o 
  -2 -20   6      532.49      551.95     32.77 o 
  -1 -20   6      410.26      375.20     39.00 o 
   0 -20   6      317.85      313.94     23.55 o 
   1 -20   6      746.86      788.72     61.19 o 
   2 -20   6       31.43       36.31     17.48 o 
   3 -20   6      434.10      454.54     45.05 o 
   4 -20   6      249.64      243.41     34.29 o 
   5 -20   6       70.07       89.43     23.53 o 
  -6 -19   6      583.90      659.30     37.69 o 
  -5 -19   6      397.05      437.90     29.17 o 
  -4 -19   6      339.57      349.08     25.43 o 
  -3 -19   6      973.90      973.15     46.31 o 
  -2 -19   6      137.71      158.27     16.83 o 
  -1 -19   6     1061.18     1103.41     73.29 o 
   0 -19   6      858.41      906.48     60.52 o 
   1 -19   6       91.32       93.46     21.52 o 
   2 -19   6      838.44      818.31     60.52 o 
   3 -19   6      170.76      180.88     27.57 o 
   4 -19   6      411.73      353.68     39.67 o 
   5 -19   6      537.39      551.37     50.43 o 
   6 -19   6       65.18       94.19     13.68 o 
  -7 -18   6      637.93      651.96     37.24 o 
  -6 -18   6      290.77      308.88     23.84 o 
  -5 -18   6      676.60      724.92     38.03 o 
  -4 -18   6      917.65      943.74     45.16 o 
  -3 -18   6       80.33       74.53     12.81 o 
  -2 -18   6      886.31      935.09     44.15 o 
  -1 -18   6      288.96      307.29     33.62 o 
   0 -18   6      426.40      396.06     25.65 o 
   1 -18   6      998.61      992.60     44.90 o 
   2 -18   6       19.16       10.76     15.47 o 
   3 -18   6      565.85      558.09     47.74 o 
   4 -18   6      365.14      357.72     37.65 o 
   5 -18   6      134.50      186.25     29.59 o 
   6 -18   6      634.03      715.75     39.65 o 
  -7 -17   6       57.47       76.90     12.76 o 
  -6 -17   6      555.17      592.79     33.87 o 
  -5 -17   6      446.07      473.01     29.38 o 
  -4 -17   6      523.75      533.91     30.90 o 
  -3 -17   6     1066.29     1072.72     47.78 o 
  -2 -17   6      177.38      212.15     19.50 o 
  -1 -17   6     1388.45     1402.07     56.70 o 
   0 -17   6     1776.19     1788.93     66.86 o 
   1 -17   6       42.64       46.13     10.81 o 
   2 -17   6     1178.87     1171.32     72.62 o 
   3 -17   6      154.98      153.31     26.22 o 
   4 -17   6      226.53      260.89     32.28 o 
   5 -17   6     1091.96     1053.65     72.62 o 
   6 -17   6       34.15       68.97     12.31 o 
   7 -17   6      294.97      351.61     26.10 o 
  -8 -16   6      128.57      154.65     28.24 o 
  -7 -16   6     1010.91      997.02     47.29 o 
  -6 -16   6      406.96      422.53     27.47 o 
  -5 -16   6     1330.88     1289.92     54.67 o 
  -4 -16   6     1855.62     1859.11     70.13 o 
  -3 -16   6       72.48       95.12     14.02 o 
  -2 -16   6     2368.32     2259.44     81.24 o 
  -1 -16   6      779.99      726.94     35.51 o 
   0 -16   6      890.66      901.73     40.55 o 
   1 -16   6     2227.91     2324.14     90.44 o 
   2 -16   6      181.20      173.29     16.63 o 
   3 -16   6      980.27      929.26     63.88 o 
   4 -16   6      755.53      751.07     56.48 o 
   5 -16   6      110.28       98.84     22.86 o 
   6 -16   6      676.56      701.62     38.37 o 
   7 -16   6      146.75      180.28     18.38 o 
  -8 -15   6      401.98      406.13     43.03 o 
  -7 -15   6       48.80       86.97     21.85 o 
  -6 -15   6      538.73      545.73     31.49 o 
  -5 -15   6      802.56      771.78     38.70 o 
  -4 -15   6      636.23      590.47     32.09 o 
  -3 -15   6     1373.84     1359.69     73.29 o 
  -2 -15   6      197.40      186.88     17.04 o 
  -1 -15   6     1549.51     1501.66     57.70 o 
   0 -15   6     1893.85     1849.42     67.18 o 
   1 -15   6       65.66       58.30     11.63 o 
   2 -15   6     1978.43     1933.53     69.02 o 
   3 -15   6      375.31      361.08     36.98 o 
   4 -15   6      720.59      704.00     54.46 o 
   5 -15   6     1206.41     1110.80     73.29 o 
   6 -15   6        2.08       20.84     18.15 o 
   7 -15   6      391.37      439.01     28.96 o 
   8 -15   6      120.70      181.55     28.91 o 
  -8 -14   6      110.83      117.67     24.21 o 
  -7 -14   6     1138.51     1125.27     60.85 o 
  -6 -14   6      315.95      296.43     22.01 o 
  -5 -14   6      651.53      631.18     33.27 o 
  -4 -14   6     1615.25     1512.05     60.14 o 
  -3 -14   6       34.99       58.07     11.17 o 
  -2 -14   6     2991.71     2854.47     96.49 o 
  -1 -14   6     1184.26     1149.76     46.74 o 
   0 -14   6     1392.64     1307.33     41.19 o 
   1 -14   6     3313.33     3073.29    149.95 o 
   2 -14   6       78.17       74.53     12.91 o 
   3 -14   6     1114.64     1059.03     69.93 o 
   4 -14   6     1152.85     1034.82     69.26 o 
   5 -14   6      364.40      328.13     36.98 o 
   6 -14   6     1274.23     1271.56     55.79 o 
   7 -14   6      181.26      188.75     18.09 o 
   8 -14   6      168.22      201.72     30.26 o 
  -9 -13   6      195.20      206.43     32.28 o 
  -8 -13   6      376.42      395.37     41.02 o 
  -7 -13   6       32.31       67.25     10.45 o 
  -6 -13   6      534.56      476.94     27.86 o 
  -5 -13   6     1542.06     1388.21     55.57 o 
  -4 -13   6      739.89      736.37     41.35 o 
  -3 -13   6     2430.76     2332.17     80.11 o 
  -2 -13   6      165.80      178.99     18.49 o 
  -1 -13   6     1530.24     1469.72     82.37 o 
   0 -13   6     2660.59     2546.21     69.14 o 
   1 -13   6        9.01       17.29      9.68 o 
   2 -13   6     2670.37     2568.44     86.34 o 
   3 -13   6      273.33      286.81     32.28 o 
   4 -13   6      765.60      742.33     54.46 o 
   5 -13   6     1523.29     1404.19     57.73 o 
   6 -13   6      163.92      155.80     17.45 o 
   7 -13   6      468.88      469.08     29.29 o 
   8 -13   6      338.55      336.20     37.65 o 
  -9 -12   6      266.32      295.86     36.98 o 
  -8 -12   6       37.57       55.14     17.48 o 
  -7 -12   6      986.92      926.06     41.74 o 
  -6 -12   6      299.31      279.10     20.30 o 
  -5 -12   6     1387.67     1342.75     52.67 o 
  -4 -12   6     1207.07     1142.08     46.11 o 
  -3 -12   6       57.96       53.73     10.43 o 
  -2 -12   6     2713.30     2592.29     86.75 o 
  -1 -12   6     2270.10     2174.62     75.27 o 
   0 -12   6      731.95      698.84     25.60 o 
   1 -12   6     3690.89     3604.86    131.12 o 
   2 -12   6      241.15      237.73     17.93 o 
   3 -12   6      995.81      905.37     39.34 o 
   4 -12   6     1162.97     1075.84     69.26 o 
   5 -12   6      102.58      103.61     14.17 o 
   6 -12   6     1096.56     1074.73     47.91 o 
   7 -12   6      210.47      199.27     21.18 o 
   8 -12   6      185.79      219.87     31.60 o 
  -9 -11   6      428.69      476.06     46.40 o 
  -8 -11   6     1396.71     1315.21     84.05 o 
  -7 -11   6       21.02       44.07      8.95 o 
  -6 -11   6     1168.00     1081.42     45.46 o 
  -5 -11   6     1990.90     1793.11     67.47 o 
  -4 -11   6      969.79      942.03     40.17 o 
  -3 -11   6     2777.59     2645.35     87.00 o 
  -2 -11   6      256.58      282.11     18.52 o 
  -1 -11   6     2903.21     2803.75     92.43 o 
   0 -11   6     3421.04     3317.79    134.99 o 
   1 -11   6      144.36      142.32     14.17 o 
   2 -11   6     2305.02     2193.07    115.99 o 
   3 -11   6      698.88      636.04     30.69 o 
   4 -11   6      745.12      706.97     32.61 o 
   5 -11   6     1810.38     1741.67     65.82 o 
   6 -11   6      130.61      119.34     15.01 o 
   7 -11   6      523.81      513.04     47.74 o 
   8 -11   6      359.64      398.06     41.02 o 
   9 -11   6       34.22       69.26     21.52 o 
 -10 -10   6      512.69      494.21     49.76 o 
  -9 -10   6      442.62      506.32     47.07 o 
  -8 -10   6      178.48      216.51     30.26 o 
  -7 -10   6     1233.05     1115.51     72.62 o 
  -6 -10   6      465.57      473.97     26.23 o 
  -5 -10   6      894.87      851.56     38.37 o 
  -4 -10   6     1708.26     1551.80     67.24 o 
  -3 -10   6       76.77       71.58     11.64 o 
  -2 -10   6     2369.20     2222.76     75.35 o 
  -1 -10   6      648.27      660.66     30.20 o 
   0 -10   6      465.46      459.76     18.65 o 
   1 -10   6     4849.84     4915.48    155.32 o 
   2 -10   6      147.56      144.11     14.05 o 
   3 -10   6      785.51      703.24     32.07 o 
   4 -10   6     1272.88     1154.68     46.43 o 
   5 -10   6      228.25      203.99     18.09 o 
   6 -10   6      969.16      951.25     47.40 o 
   7 -10   6       89.91      104.22     26.22 o 
   8 -10   6      154.98      191.63     28.91 o 
   9 -10   6      277.84      320.06     36.31 o 
 -10  -9   6       97.00      135.15     26.90 o 
  -9  -9   6      699.99      790.07     61.86 o 
  -8  -9   6     1573.58     1512.23     90.77 o 
  -7  -9   6       15.96       22.19     15.47 o 
  -6  -9   6     2681.23     2407.93    111.95 o 
  -5  -9   6     1710.68     1578.22     58.86 o 
  -4  -9   6      760.54      748.93     34.14 o 
  -3  -9   6     3190.79     3327.11    106.01 o 
  -2  -9   6      328.07      320.99     26.90 o 
  -1  -9   6     2237.75     2254.46     61.83 o 
   0  -9   6     3043.66     3023.52     75.90 o 
   1  -9   6      340.67      296.78     22.86 o 
   2  -9   6     1034.58      930.49     38.57 o 
   3  -9   6      304.07      296.52     19.39 o 
   4  -9   6     1017.64      987.69     40.30 o 
   5  -9   6     1503.54     1451.62     45.54 o 
   6  -9   6       40.63       48.25     10.55 o 
   7  -9   6      758.66      735.61     55.81 o 
   8  -9   6      212.50      236.01     30.26 o 
   9  -9   6       52.68      106.24     22.86 o 
 -10  -8   6      776.30      750.40     62.53 o 
  -9  -8   6      485.94      474.71     47.07 o 
  -8  -8   6      262.39      300.56     34.96 o 
  -7  -8   6     1145.23     1040.87     68.58 o 
  -6  -8   6      349.91      344.71     22.19 o 
  -5  -8   6     1768.67     1733.84     62.15 o 
  -4  -8   6     2601.53     2560.65     83.14 o 
  -3  -8   6      554.90      565.97     27.09 o 
  -2  -8   6     4580.44     4647.01    144.78 o 
  -1  -8   6     2290.67     2313.08     59.63 o 
   0  -8   6      479.29      464.00     17.57 o 
   1  -8   6     4412.83     4546.80    109.02 o 
   2  -8   6      163.99      171.80     14.84 o 
   3  -8   6     2350.03     2130.70     73.95 o 
   4  -8   6      973.59      895.83     38.96 o 
   5  -8   6      148.24      176.44     12.65 o 
   6  -8   6     1335.76     1253.63     50.91 o 
   7  -8   6      326.29      307.96     35.64 o 
   8  -8   6      270.54      288.46     34.29 o 
   9  -8   6      250.84      268.96     33.62 o 
 -10  -7   6       36.39       75.98     21.52 o 
  -9  -7   6      413.17      367.80     39.67 o 
  -8  -7   6     1054.32     1080.55     71.95 o 
  -7  -7   6       17.03       18.15     16.14 o 
  -6  -7   6     2027.53     1863.45     65.00 o 
  -5  -7   6     1673.69     1542.05     57.32 o 
  -4  -7   6      917.19      867.48     35.57 o 
  -3  -7   6     3555.15     3558.10    105.29 o 
  -2  -7   6      225.82      223.65     14.97 o 
  -1  -7   6     3374.30     3323.42     84.74 o 
   0  -7   6     4701.96     4834.04    116.43 o 
   1  -7   6      427.58      406.90     21.54 o 
   2  -7   6     2408.51     2248.32     76.12 o 
   3  -7   6      778.01      723.33     40.68 o 
   4  -7   6     1326.81     1236.70     46.89 o 
   5  -7   6     2748.10     2651.63     70.53 o 
   6  -7   6       27.83       41.69     20.84 o 
   7  -7   6      786.81      837.14     59.17 o 
   8  -7   6      408.24      469.33     44.38 o 
   9  -7   6       89.37      132.46     25.55 o 
  10  -7   6      297.04      361.08     37.65 o 
 -10  -6   6      602.42      660.97     56.48 o 
  -9  -6   6      592.25      570.87     50.43 o 
  -8  -6   6      245.62      242.06     30.26 o 
  -7  -6   6     1782.91     1727.39     98.17 o 
  -6  -6   6      825.19      697.95     51.77 o 
  -5  -6   6     1410.57     1343.82     53.12 o 
  -4  -6   6     4513.86     4651.59    142.78 o 
  -3  -6   6     1043.36     1064.20     40.12 o 
  -2  -6   6     4940.64     5082.23    124.98 o 
  -1  -6   6     2603.98     2626.76     67.02 o 
   0  -6   6     1256.36     1183.83     42.03 o 
   1  -6   6     7943.98     8262.88    209.94 o 
   2  -6   6      269.92      244.96     16.63 o 
   3  -6   6     1465.68     1322.82     60.18 o 
   4  -6   6     2612.64     2431.55     64.88 o 
   5  -6   6      135.99      162.58     11.93 o 
   6  -6   6     2205.39     2052.16    106.91 o 
   7  -6   6      313.93      287.11     33.62 o 
   8  -6   6      275.66      306.61     35.64 o 
   9  -6   6      598.64      724.17     54.46 o 
 -10  -5   6      120.70      158.69     26.90 o 
  -9  -5   6      774.42      838.48     62.53 o 
  -8  -5   6     1575.06     1521.64     91.45 o 
  -7  -5   6      143.18      131.12     23.53 o 
  -6  -5   6     1797.29     1820.86     94.81 o 
  -5  -5   6     2105.38     1989.52     69.38 o 
  -4  -5   6       10.44       46.82     26.56 o 
  -3  -5   6     3140.09     3084.58     96.71 o 
  -2  -5   6      438.65      415.00     16.81 o 
  -1  -5   6     2338.77     2234.56     59.91 o 
   0  -5   6     8658.68     9060.66    208.81 o 
   1  -5   6      109.84      144.97     20.70 o 
   2  -5   6     2496.37     2270.23     74.79 o 
   3  -5   6     2100.09     1999.19     68.34 o 
   4  -5   6      999.26      923.20     30.52 o 
   5  -5   6     2507.69     2404.75     64.08 o 
   6  -5   6       53.52       68.58     22.19 o 
   7  -5   6     1047.65     1057.68     67.24 o 
   8  -5   6      597.59      634.07     49.76 o 
   9  -5   6       84.65      114.31     23.53 o 
  10  -5   6      360.60      451.85     43.03 o 
 -10  -4   6      553.18      542.63     50.43 o 
  -9  -4   6      512.94      481.44     45.05 o 
  -8  -4   6       63.80       50.43     18.15 o 
  -7  -4   6     1507.07     1491.38     84.05 o 
  -6  -4   6      907.76      875.46     57.15 o 
  -5  -4   6     1177.26     1116.86     63.21 o 
  -4  -4   6     4215.69     4221.11    135.60 o 
  -3  -4   6      335.92      355.77     21.52 o 
  -2  -4   6     3286.35     3331.40     84.10 o 
  -1  -4   6     1748.81     1684.09     45.41 o 
   0  -4   6     1561.89     1564.67     76.65 o 
   1  -4   6     2830.36     2687.84     88.76 o 
   2  -4   6     1088.37     1090.20     40.76 o 
   3  -4   6     2486.28     2201.17     72.37 o 
   4  -4   6     3684.98     3537.84     88.82 o 
   5  -4   6      182.54      210.26     25.55 o 
   6  -4   6     2202.11     2067.63    106.91 o 
   7  -4   6      310.81      293.84     34.96 o 
   8  -4   6      215.72      246.10     32.28 o 
   9  -4   6      439.61      476.06     43.71 o 
  10  -4   6       21.22       67.91     21.52 o 
 -10  -3   6      191.74      215.17     30.93 o 
  -9  -3   6      360.51      328.80     36.31 o 
  -8  -3   6     1386.12     1303.11     82.03 o 
  -7  -3   6       33.87       48.41     18.15 o 
  -6  -3   6     1914.51     1848.43     98.17 o 
  -5  -3   6     2193.59     2130.16    105.57 o 
  -4  -3   6      318.67      342.69     21.85 o 
  -3  -3   6     4790.01     4818.44    117.30 o 
  -2  -3   6      766.79      795.92     26.26 o 
   0  -3   6    15517.62    16960.22    388.71 o 
   1  -3   6      175.12      222.72     20.17 o 
   2  -3   6     4112.73     3937.31    116.16 o 
   3  -3   6     1574.40     1418.89     52.41 o 
   4  -3   6      615.42      575.88     21.45 o 
   5  -3   6     2598.56     2407.86    115.65 o 
   6  -3   6       79.79       26.90     20.17 o 
   7  -3   6      902.70      895.64     61.19 o 
   8  -3   6      524.63      495.56     43.71 o 
   9  -3   6       30.64       53.12     20.84 o 
  10  -3   6      242.20      276.36     32.95 o 
 -11  -2   6       31.66       60.52     18.15 o 
 -10  -2   6      542.01      564.14     50.43 o 
  -9  -2   6      539.33      461.94     43.71 o 
  -8  -2   6      113.54      118.34     22.86 o 
  -7  -2   6     2714.63     2649.26    129.77 o 
  -6  -2   6      566.07      519.09     42.36 o 
  -5  -2   6     2838.22     2688.93    123.72 o 
  -4  -2   6     4783.29     4993.07    147.64 o 
  -3  -2   6      412.63      420.54     16.00 o 
  -2  -2   6     7328.14     7507.75    170.62 o 
  -1  -2   6     9252.52    10192.56    233.50 o 
   0  -2   6     2156.95     2132.44     66.07 o 
   1  -2   6     4784.51     4890.93    141.63 o 
   2  -2   6      101.59      104.51     11.58 o 
   3  -2   6     2636.14     2434.81     64.81 o 
   4  -2   6     2377.91     2375.80     61.31 o 
   5  -2   6      622.37      525.14     43.03 o 
   6  -2   6     2186.26     2171.85    108.93 o 
   7  -2   6      314.35      321.41     34.96 o 
   8  -2   6      205.51      184.91     28.91 o 
   9  -2   6      391.34      412.85     39.67 o 
  10  -2   6        4.33       43.03     18.15 o 
 -11  -1   6      457.56      480.77     47.74 o 
 -10  -1   6      124.87      133.14     24.88 o 
  -9  -1   6      941.60      898.33     64.55 o 
  -8  -1   6     1198.88     1208.97     76.65 o 
  -7  -1   6       51.11       75.98     21.52 o 
  -6  -1   6     3027.72     2916.87    143.89 o 
  -5  -1   6     1966.54     1925.08     98.17 o 
  -4  -1   6     1876.66     1818.47     47.91 o 
  -3  -1   6     9948.75    10574.50    241.21 o 
  -2  -1   6     3108.94     3607.81     88.87 o 
  -1  -1   6    13925.58    15134.50    344.98 o 
   0  -1   6     8160.19     8547.60    284.81 o 
   1  -1   6     2839.21     2957.10     75.10 o 
   2  -1   6     6759.19     6658.10    199.88 o 
   3  -1   6     1024.53     1023.49     30.93 o 
   4  -1   6     2054.25     1964.50     67.43 o 
   5  -1   6     2836.72     2762.89    132.46 o 
   6  -1   6       36.48       33.62     20.17 o 
   7  -1   6      981.54      933.29     62.53 o 
   8  -1   6      591.55      511.70     46.40 o 
   9  -1   6       40.42       66.57     19.50 o 
  10  -1   6      334.84      414.87     41.02 o 
 -11   0   6        5.21       32.95     14.79 o 
 -10   0   6      810.82      853.95     65.22 o 
  -9   0   6      940.53      925.89     66.57 o 
  -8   0   6      466.48      398.06     39.67 o 
  -7   0   6     3517.03     3475.63    166.76 o 
  -6   0   6      250.62      242.74     27.57 o 
  -5   0   6     2836.23     2710.44    129.10 o 
  -4   0   6     6303.11     6507.68    190.40 o 
  -3   0   6      429.95      402.52     15.18 o 
  -2   0   6     8003.01     7979.05    185.98 o 
  -1   0   6     4220.29     4393.81    105.32 o 
   0   0   6     9809.33    10499.20    242.18 o 
   1   0   6     7759.88     7641.17    178.17 o 
   2   0   6     1623.98     1749.38     58.93 o 
   3   0   6     8391.56     8554.42    245.27 o 
   4   0   6     1547.24     1493.40     79.34 o 
   5   0   6      731.63      695.26     49.09 o 
   6   0   6     2490.42     2406.52    119.01 o 
   7   0   6      205.65      216.51     29.59 o 
   8   0   6      445.50      431.68     41.69 o 
   9   0   6      744.59      800.83     59.17 o 
  10   0   6        1.33       37.65     16.81 o 
 -11   1   6      449.48      465.97     47.07 o 
 -10   1   6      127.57      153.31     25.55 o 
  -9   1   6      925.35      892.27     65.22 o 
  -8   1   6     1283.27     1248.65     78.00 o 
  -7   1   6       51.43       51.10     19.50 o 
  -6   1   6     3143.56     3101.11    145.24 o 
  -5   1   6     1926.78     1922.91     64.81 o 
  -4   1   6     1811.39     1763.83     60.18 o 
  -3   1   6     9655.86    10263.24    240.38 o 
  -2   1   6     3147.01     3690.99     88.70 o 
  -1   1   6    13784.45    15033.62    344.71 o 
   0   1   6     8417.11     9095.79    204.80 o 
   1   1   6     2944.65     3222.88    128.76 o 
   2   1   6     7171.17     7233.54    200.83 o 
   3   1   6     1151.55     1101.40     41.81 o 
   4   1   6     2014.70     1921.05     96.83 o 
   5   1   6     2982.19     2808.61    131.79 o 
   6   1   6       28.63       36.98     20.17 o 
   7   1   6     1011.10      958.84     62.53 o 
   8   1   6      614.60      630.71     49.76 o 
   9   1   6       38.46       91.45     20.84 o 
  10   1   6      352.79      392.68     40.34 o 
 -11   2   6       26.20       40.34     16.14 o 
 -10   2   6      520.54      548.01     50.43 o 
  -9   2   6      448.39      440.42     43.03 o 
  -8   2   6      107.41      106.91     22.86 o 
  -7   2   6     2377.11     2434.09    128.43 o 
  -6   2   6      630.98      594.53     32.28 o 
  -5   2   6     2475.40     2473.64     81.72 o 
  -4   2   6     4644.76     4925.04    147.11 o 
  -3   2   6      410.28      385.99     20.84 o 
  -2   2   6     6696.07     7028.82    169.26 o 
  -1   2   6     8956.66     9989.54    232.69 o 
   0   2   6     1751.86     1847.75     90.10 o 
   1   2   6     4685.40     4699.94    140.24 o 
   2   2   6       86.25       78.40     11.38 o 
   3   2   6     2766.15     2660.42    105.90 o 
   4   2   6     2234.20     2103.94    108.93 o 
   5   2   6      635.37      556.75     42.36 o 
   6   2   6     2129.13     2038.04    106.91 o 
   7   2   6      298.80      328.80     35.64 o 
   8   2   6      235.33      180.88     28.24 o 
   9   2   6      354.40      355.03     37.65 o 
  10   2   6        3.82       37.65     19.50 o 
 -10   3   6      204.54      239.37     31.60 o 
  -9   3   6      349.37      323.42     36.31 o 
  -8   3   6     1499.04     1419.44     84.05 o 
  -7   3   6       28.71       36.98     17.48 o 
  -6   3   6     2045.03     1886.75     99.52 o 
  -5   3   6     2156.74     2094.59     83.38 o 
  -4   3   6      446.57      416.22     32.95 o 
  -3   3   6     4726.70     4941.97    144.04 o 
  -2   3   6      907.80      924.73     32.71 o 
  -1   3   6     4695.03     4860.10    198.36 o 
   0   3   6    15567.32    17068.00    388.43 o 
   1   3   6      179.94      241.73     14.74 o 
   2   3   6     4000.86     3676.97    114.33 o 
   3   3   6     1595.49     1578.12     76.65 o 
   4   3   6      627.56      555.40     41.69 o 
   5   3   6     2471.04     2236.40    112.96 o 
   6   3   6       72.80       43.71     18.15 o 
   7   3   6      888.47      906.39     61.19 o 
   8   3   6      516.84      493.54     44.38 o 
   9   3   6       27.54       44.38     17.48 o 
  10   3   6      238.78      247.44     32.28 o 
 -10   4   6      545.28      564.82     51.10 o 
  -9   4   6      513.53      504.97     45.72 o 
  -8   4   6       70.22       76.65     20.84 o 
  -7   4   6     1373.24     1348.16     82.71 o 
  -6   4   6      923.55      867.40     57.15 o 
  -5   4   6     1136.76     1041.10     99.85 o 
  -4   4   6     4598.15     4817.45    135.83 o 
  -3   4   6      308.97      318.45     17.29 o 
  -2   4   6     3406.77     3463.25     82.52 o 
  -1   4   6     1752.80     1718.76     44.69 o 
   1   4   6     2370.80     2377.23     78.21 o 
   2   4   6     1005.70     1025.92     46.06 o 
   3   4   6     2441.54     2124.11    102.88 o 
   4   4   6     3461.30     3379.48    157.34 o 
   5   4   6      204.25      189.62     24.88 o 
   6   4   6     2100.13     2031.99    106.24 o 
   7   4   6      275.35      234.67     30.93 o 
   8   4   6      224.47      266.27     32.28 o 
   9   4   6      409.49      435.04     41.69 o 
  10   4   6       21.05       45.05     17.48 o 
 -10   5   6      132.13      170.79     26.22 o 
  -9   5   6      757.95      777.29     60.52 o 
  -8   5   6     1689.45     1617.79     93.46 o 
  -7   5   6      134.82      129.10     23.53 o 
  -6   5   6     1746.20     1646.71     93.46 o 
  -5   5   6     2341.63     2259.26    107.58 o 
  -4   5   6       46.42       75.04      9.41 o 
  -3   5   6     3110.00     3139.58    109.60 o 
  -2   5   6      474.73      470.57     20.96 o 
  -1   5   6     2530.19     2446.47     59.55 o 
   0   5   6     8638.08     8856.41    208.23 o 
   1   5   6      153.96      142.92     12.12 o 
   2   5   6     2469.59     2370.88    106.24 o 
   3   5   6     2075.19     2103.94     98.84 o 
   4   5   6      948.20      874.79     55.81 o 
   5   5   6     2295.30     2146.30    112.96 o 
   6   5   6       47.73       35.64     19.50 o 
   7   5   6      983.36      965.57     65.22 o 
   8   5   6      570.46      509.68     46.40 o 
   9   5   6       76.87      102.20     22.19 o 
  10   5   6      350.44      467.99     45.72 o 
 -10   6   6      639.65      603.14     53.79 o 
  -9   6   6      668.88      603.81     51.77 o 
  -8   6   6      250.54      192.98     28.24 o 
  -7   6   6     1947.94     1823.55    100.19 o 
  -6   6   6      944.11      860.67     56.48 o 
  -5   6   6     1524.00     1427.50     77.33 o 
  -4   6   6     4573.59     4769.21    266.61 o 
  -3   6   6     1030.86     1065.58     60.85 o 
  -2   6   6     5169.76     5332.41    152.83 o 
  -1   6   6     2638.64     2603.42     65.61 o 
   0   6   6     1093.56     1069.43     32.07 o 
   1   6   6     7668.07     7517.43    326.79 o 
   2   6   6      234.74      207.77     22.19 o 
   3   6   6     1437.14     1255.37     68.58 o 
   4   6   6     2625.54     2365.50    115.65 o 
   5   6   6      150.20      125.74     23.53 o 
   6   6   6     2135.71     2013.84    105.57 o 
   7   6   6      312.52      262.91     31.60 o 
   8   6   6      286.30      324.77     36.31 o 
   9   6   6      594.29      662.99     54.46 o 
  10   6   6        2.80       44.38     20.17 o 
 -10   7   6       51.16       86.07     19.50 o 
  -9   7   6      402.54      415.54     41.69 o 
  -8   7   6     1056.41     1024.74     70.60 o 
  -7   7   6       16.17       20.17     16.14 o 
  -6   7   6     1890.61     1700.50     96.83 o 
  -5   7   6     1867.14     1722.02     88.76 o 
  -4   7   6      935.38      838.48     53.79 o 
  -3   7   6     3083.31     3091.24    100.87 o 
  -2   7   6      213.38      226.79     15.42 o 
  -1   7   6     3533.83     3457.88     83.72 o 
   0   7   6     4647.74     4785.95    143.50 o 
   1   7   6      359.56      342.25     27.57 o 
   2   7   6     2662.39     2492.59    108.93 o 
   3   7   6      883.25      857.98     49.76 o 
   4   7   6     1246.36     1111.48     66.57 o 
   5   7   6     2532.46     2418.62    124.39 o 
   6   7   6       18.22        0.00     16.14 o 
   7   7   6      823.10      818.31     57.83 o 
   8   7   6      409.54      511.02     45.05 o 
   9   7   6       89.43      102.20     24.21 o 
  10   7   6      269.53      357.72     40.34 o 
 -10   8   6      759.71      818.98     63.21 o 
  -9   8   6      539.40      580.95     49.76 o 
  -8   8   6      275.81      246.77     30.93 o 
  -7   8   6     1153.30     1058.36     69.26 o 
  -6   8   6      285.70      277.03     31.60 o 
  -5   8   6     1886.01     1733.45     93.46 o 
  -4   8   6     2501.27     2359.45    121.03 o 
  -3   8   6      593.47      612.93     30.26 o 
  -2   8   6     4911.04     4926.79    142.71 o 
  -1   8   6     2102.14     2116.58     71.09 o 
   0   8   6      527.38      470.01     29.59 o 
   1   8   6     4312.31     4261.67    188.27 o 
   2   8   6      123.69       88.08     17.48 o 
   3   8   6     2549.23     2424.67    108.26 o 
   4   8   6     1151.28     1039.53     59.17 o 
   5   8   6      142.96      134.48     24.21 o 
   6   8   6     1378.90     1212.34     73.96 o 
   7   8   6      351.83      287.79     34.29 o 
   8   8   6      250.44      303.25     34.96 o 
   9   8   6      269.21      285.10     35.64 o 
  10   8   6        2.15       30.26     19.50 o 
 -10   9   6      105.53      165.41     24.88 o 
  -9   9   6      738.14      771.91     60.52 o 
  -8   9   6     1519.88     1449.69     90.10 o 
  -7   9   6       22.91       29.59     14.79 o 
  -6   9   6     2551.10     2358.78    123.72 o 
  -5   9   6     1780.56     1659.48     90.10 o 
  -4   9   6      844.15      832.43     53.12 o 
  -3   9   6     3206.55     3331.74    154.65 o 
  -2   9   6      352.77      383.94     31.60 o 
  -1   9   6     2472.86     2441.80     75.51 o 
   0   9   6     2852.13     2758.86    127.76 o 
   1   9   6      284.32      252.82     23.53 o 
   2   9   6     1085.22      981.03     54.46 o 
   3   9   6      406.76      417.56     32.95 o 
   4   9   6      991.57      890.26     57.83 o 
   5   9   6     1639.91     1671.59     86.07 o 
   6   9   6       27.98        0.00     16.81 o 
   7   9   6      813.97      778.64     57.15 o 
   8   9   6      253.48      298.55     34.29 o 
   9   9   6       51.61       67.24     20.84 o 
 -10  10   6      486.00      475.39     46.40 o 
  -9  10   6      439.47      436.39     43.71 o 
  -8  10   6      192.35      210.46     28.91 o 
  -7  10   6     1219.35     1163.92     74.64 o 
  -6  10   6      419.25      438.40     41.02 o 
  -5  10   6     1019.34      951.45     60.52 o 
  -4  10   6     1620.30     1436.25     82.71 o 
  -3  10   6       81.32       86.74     16.81 o 
  -2  10   6     2404.35     2306.33    111.62 o 
  -1  10   6      783.52      750.37     29.55 o 
   0  10   6      455.73      443.11     29.59 o 
   1  10   6     4722.24     4624.76    203.06 o 
   2  10   6      140.44      125.74     18.83 o 
   3  10   6      887.41      730.23     47.07 o 
   4  10   6     1322.30     1245.28     69.93 o 
   5  10   6      219.76      186.93     26.90 o 
   6  10   6      940.43      894.29     61.86 o 
   7  10   6      129.16      129.10     24.21 o 
   8  10   6      168.99      184.91     26.90 o 
   9  10   6      300.33      346.29     39.00 o 
  -9  11   6      460.53      468.66     45.72 o 
  -8  11   6     1342.26     1271.51     83.38 o 
  -7  11   6       15.67       32.28     15.47 o 
  -6  11   6     1072.05      985.07     67.91 o 
  -5  11   6     2092.74     1974.17    102.88 o 
  -4  11   6      944.93      882.86     59.17 o 
  -3  11   6     2537.56     2467.03    125.74 o 
  -2  11   6      215.91      193.65     24.88 o 
  -1  11   6     2875.65     2910.28     91.67 o 
   0  11   6     3309.43     3267.86    143.22 o 
   1  11   6      122.02      129.77     17.48 o 
   2  11   6     2434.64     2378.28    107.58 o 
   3  11   6      730.37      671.73     45.05 o 
   4  11   6      714.47      611.21     46.40 o 
   5  11   6     1778.97     1689.07     92.79 o 
   6  11   6      140.63      135.82     24.21 o 
   7  11   6      569.80      596.42     48.41 o 
   8  11   6      373.01      395.37     40.34 o 
   9  11   6       28.88       42.36     20.84 o 
  -9  12   6      259.74      298.55     35.64 o 
  -8  12   6       25.20       29.59     14.79 o 
  -7  12   6      840.62      757.79     60.52 o 
  -6  12   6      277.52      282.41     32.28 o 
  -5  12   6     1264.02     1147.11     75.31 o 
  -4  12   6     1026.76     1020.03     67.24 o 
  -3  12   6       45.73       42.36     15.47 o 
  -2  12   6     2785.25     2554.45    126.41 o 
  -1  12   6     2294.64     2273.38     99.52 o 
   0  12   6      759.88      728.21     42.36 o 
   1  12   6     3657.89     3436.63    156.00 o 
   2  12   6      265.62      246.10     24.88 o 
   3  12   6     1134.13      993.13     57.83 o 
   4  12   6     1213.93     1159.22     67.24 o 
   5  12   6       90.84       98.17     20.84 o 
   6  12   6     1062.52     1010.62     67.24 o 
   7  12   6      218.59      175.50     26.22 o 
   8  12   6      203.08      273.67     33.62 o 
   9  12   6      223.35      280.39     36.98 o 
  -9  13   6      204.97      225.25     29.59 o 
  -8  13   6      353.37      374.53     39.00 o 
  -7  13   6       21.42       47.74     16.14 o 
  -6  13   6      501.86      433.70     41.02 o 
  -5  13   6     1481.32     1342.11     82.03 o 
  -4  13   6      786.98      763.85     54.46 o 
  -3  13   6     2264.29     2161.09    115.65 o 
  -2  13   6      179.20      186.25     24.21 o 
  -1  13   6     1485.45     1496.76     71.27 o 
   0  13   6     2654.41     2610.93    117.00 o 
   1  13   6        3.76        4.03     10.76 o 
   2  13   6     2775.38     2654.63    123.05 o 
   3  13   6      234.52      226.60     25.55 o 
   4  13   6      779.34      688.54     49.76 o 
   5  13   6     1463.49     1324.63     79.34 o 
   6  13   6      163.67      156.00     24.88 o 
   7  13   6      471.32      468.66     43.03 o 
   8  13   6      354.58      383.94     39.67 o 
  -8  14   6      125.07      132.46     22.86 o 
  -7  14   6     1048.08     1027.43     73.29 o 
  -6  14   6      290.61      252.15     30.93 o 
  -5  14   6      609.74      569.52     48.41 o 
  -4  14   6     1693.90     1640.66     91.45 o 
  -3  14   6       40.33       47.07     16.81 o 
  -2  14   6     3056.48     2906.11    141.88 o 
   0  14   6     1384.94     1354.89     68.58 o 
   1  14   6     3255.66     2918.21    137.17 o 
   2  14   6      113.26      126.41     20.17 o 
   3  14   6     1211.95     1202.25     67.91 o 
   4  14   6     1259.20     1118.20     67.91 o 
   5  14   6      365.16      303.92     32.28 o 
   6  14   6     1319.11     1259.40     78.67 o 
   7  14   6      178.35      192.31     26.90 o 
   8  14   6      180.06      209.12     30.93 o 
  -8  15   6      448.12      398.06     41.69 o 
  -7  15   6       45.40       52.45     16.14 o 
  -6  15   6      624.11      571.54     48.41 o 
  -5  15   6      783.21      769.90     57.15 o 
  -4  15   6      619.87      585.66     47.74 o 
  -3  15   6     1270.28     1215.70     78.00 o 
   0  15   6     1804.70     1818.84     90.10 o 
   1  15   6       62.05       54.46     16.14 o 
   2  15   6     1966.03     1910.96     98.17 o 
   3  15   6      353.27      337.54     32.95 o 
   4  15   6      730.92      685.18     50.43 o 
   5  15   6     1220.28     1104.08     70.60 o 
   6  15   6        2.73       30.26     16.14 o 
   7  15   6      434.53      482.78     43.71 o 
   8  15   6      149.36      156.67     28.24 o 
  -8  16   6      131.78      144.57     24.21 o 
  -7  16   6     1007.07      921.19     68.58 o 
  -6  16   6      401.91      413.53     41.02 o 
  -5  16   6     1379.16     1210.99     79.34 o 
  -4  16   6     1894.68     1698.48    100.86 o 
  -3  16   6       87.07       94.14     19.50 o 
   0  16   6      878.18      814.95     51.10 o 
   1  16   6     2157.84     2202.11    110.27 o 
   2  16   6      201.76      170.79     23.53 o 
   3  16   6      975.73      890.93     59.17 o 
   4  16   6      713.05      713.42     52.45 o 
   5  16   6       92.79      108.93     20.84 o 
   6  16   6      642.19      662.99     53.12 o 
   7  16   6      157.04      184.24     26.22 o 
  -7  17   6       55.02       68.58     16.81 o 
  -6  17   6      555.74      554.73     49.09 o 
  -5  17   6      501.32      426.30     41.69 o 
  -4  17   6      514.49      447.82     43.03 o 
   0  17   6     1685.40     1726.05     88.08 o 
   1  17   6       43.28       42.36     13.45 o 
   2  17   6     1110.17     1018.69     63.88 o 
   3  17   6      157.91      149.95     22.19 o 
   4  17   6      174.19      166.08     24.21 o 
   5  17   6     1051.36     1091.98     70.60 o 
   6  17   6       36.11       51.10     17.48 o 
   7  17   6      270.73      301.91     34.96 o 
  -7  18   6      644.65      649.54     55.14 o 
  -6  18   6      287.00      282.41     33.62 o 
  -5  18   6      646.97      598.44     52.45 o 
  -4  18   6      976.94      907.74     65.90 o 
   1  18   6      959.44     1071.81     61.86 o 
   2  18   6       11.81       18.83     13.45 o 
   3  18   6      539.44      544.64     43.03 o 
   4  18   6      260.63      277.03     30.93 o 
   5  18   6      125.48      174.82     24.88 o 
   6  18   6      574.97      617.26     52.45 o 
  -6  19   6      587.58      679.80     55.81 o 
  -5  19   6      415.16      418.90     42.36 o 
   1  19   6       89.81       99.52     16.14 o 
   2  19   6      826.98      829.74     54.46 o 
   3  19   6      163.66      180.20     22.86 o 
   4  19   6      467.69      465.30     39.00 o 
   5  19   6      500.89      530.52     45.05 o 
   6  19   6       61.68       80.69     18.15 o 
  -6  20   6      136.65      149.95     23.53 o 
   1  20   6      768.85      868.74     54.46 o 
   2  20   6       28.98       43.03     12.78 o 
   3  20   6      444.06      455.89     38.33 o 
   4  20   6      224.04      301.91     30.26 o 
   5  20   6       67.99       90.77     16.81 o 
   2  21   6      605.47      636.76     46.40 o 
   3  21   6      109.73      132.46     19.50 o 
   4  21   6      164.59      204.41     24.88 o 
   2  22   6       72.00       84.72     16.14 o 
   3  22   6      237.15      262.24     27.57 o 
   2  23   6      285.42      344.94     30.93 o 
  -3 -22   7      430.40      423.61     42.36 o 
  -2 -22   7       16.18        0.00     12.10 o 
  -1 -22   7      484.65      521.57     32.03 o 
   0 -22   7      129.67      136.50     28.24 o 
   1 -22   7       80.76      116.33     26.90 o 
   2 -22   7      268.41      342.92     42.36 o 
  -4 -21   7      177.71      229.98     20.44 o 
  -3 -21   7      122.22      119.69     21.52 o 
  -2 -21   7      533.74      557.42     49.76 o 
  -1 -21   7      109.09      138.48     15.67 o 
   0 -21   7      568.19      655.59     56.48 o 
   1 -21   7      667.59      654.92     57.15 o 
   2 -21   7        5.14        6.72     18.15 o 
   3 -21   7      361.20      452.52     47.74 o 
   4 -21   7      148.45      155.32     31.60 o 
  -5 -20   7       53.90       69.96     15.13 o 
  -4 -20   7      447.37      473.01     30.19 o 
  -3 -20   7      438.53      478.08     44.38 o 
  -2 -20   7        3.62        3.36     12.10 o 
  -1 -20   7     1185.97     1236.02     54.73 o 
   0 -20   7      152.86      199.14     19.04 o 
   1 -20   7      133.21      137.17     26.90 o 
   2 -20   7      614.24      673.07     57.83 o 
   3 -20   7       21.14       33.62     18.83 o 
   4 -20   7      264.00      273.67     38.33 o 
  -6 -19   7      108.10      119.19     26.22 o 
  -5 -19   7      467.39      516.79     31.62 o 
  -4 -19   7      349.63      404.75     27.34 o 
  -3 -19   7      172.95      201.56     41.69 o 
  -2 -19   7      512.22      556.75     47.74 o 
  -1 -19   7       42.61       63.90     12.12 o 
   0 -19   7      562.71      568.45     32.92 o 
   1 -19   7      380.76      414.87     42.36 o 
   2 -19   7       39.68       28.91     18.15 o 
   3 -19   7      536.87      603.81     53.12 o 
   4 -19   7      202.09      195.00     31.60 o 
   5 -19   7      180.04      188.27     31.60 o 
  -6 -18   7      744.51      785.57     41.50 o 
  -5 -18   7      157.18      184.74     17.99 o 
  -4 -18   7      628.85      592.38     33.52 o 
  -3 -18   7      496.20      543.62     31.76 o 
  -2 -18   7       14.14       42.36     14.79 o 
  -1 -18   7     1308.30     1317.61     55.74 o 
   0 -18   7      255.90      268.32     21.54 o 
   1 -18   7      438.63      424.90     26.79 o 
   2 -18   7      544.63      589.69     51.10 o 
   3 -18   7       22.14       35.64     16.81 o 
   4 -18   7      401.54      398.06     43.03 o 
   5 -18   7      384.02      407.47     44.38 o 
   6 -18   7       84.67      139.76     30.26 o 
  -7 -17   7      602.71      661.18     45.72 o 
  -6 -17   7       70.65      113.84     20.84 o 
  -5 -17   7      987.23     1007.86     46.83 o 
  -4 -17   7      299.52      301.24     22.35 o 
  -3 -17   7      100.90      116.93     14.45 o 
  -2 -17   7     1264.79     1202.25     75.31 o 
  -1 -17   7      103.01       93.05     13.76 o 
   0 -17   7      695.24      682.69     35.57 o 
   1 -17   7      957.54      936.23     43.46 o 
   2 -17   7       52.65       55.81     18.15 o 
   3 -17   7      631.86      627.35     52.45 o 
   4 -17   7      232.56      227.27     31.60 o 
   5 -17   7      241.30      268.96     35.64 o 
   6 -17   7      522.30      532.88     33.21 o 
  -7 -16   7       46.97       70.35     15.13 o 
  -6 -16   7      787.49      766.78     39.80 o 
  -5 -16   7      256.06      277.86     21.81 o 
  -4 -16   7      862.61      841.87     41.13 o 
  -3 -16   7     1116.26     1104.81     65.90 o 
  -2 -16   7      110.17      104.48     15.13 o 
  -1 -16   7     2458.53     2455.81     86.91 o 
   0 -16   7     1597.69     1622.28     62.93 o 
   1 -16   7      194.63      187.12     18.25 o 
   2 -16   7     1832.92     1681.39     64.43 o 
   3 -16   7      232.34      223.24     30.93 o 
   4 -16   7      592.33      589.02     50.43 o 
   5 -16   7      713.49      739.64     58.50 o 
   6 -16   7       65.74       96.61     13.81 o 
   7 -16   7      308.52      337.54     38.33 o 
  -8 -15   7      351.76      413.53     43.71 o 
  -7 -15   7     1004.93      999.14     46.96 o 
  -6 -15   7      137.53      138.53     15.19 o 
  -5 -15   7     1671.48     1651.88     65.36 o 
  -4 -15   7     1324.24     1294.05     54.20 o 
  -3 -15   7       91.21      116.88     14.74 o 
  -2 -15   7     3778.19     3661.62    120.47 o 
  -1 -15   7      416.69      387.33     25.41 o 
   0 -15   7     1839.07     1850.91     69.03 o 
   1 -15   7     2459.10     2240.97     80.89 o 
   2 -15   7       11.04       26.35     10.57 o 
   3 -15   7     1731.56     1689.74     96.15 o 
   4 -15   7      473.93      467.99     44.38 o 
   5 -15   7      539.66      550.70     50.43 o 
   6 -15   7      743.85      804.73     41.29 o 
   7 -15   7       25.51       59.17     22.86 o 
  -8 -14   7      286.58      325.44     38.33 o 
  -7 -14   7       99.20      134.48     23.53 o 
  -6 -14   7     1336.12     1321.95     55.32 o 
  -5 -14   7      842.02      781.69     38.73 o 
  -4 -14   7      818.55      796.70     38.04 o 
  -3 -14   7     1453.40     1351.94     65.90 o 
  -2 -14   7       92.71      106.02     16.81 o 
  -1 -14   7     2840.43     2936.54     98.59 o 
   0 -14   7     1679.65     1652.67     62.41 o 
   1 -14   7      908.23      866.36     40.40 o 
   2 -14   7     3695.93     3555.97    172.81 o 
   3 -14   7      158.71      147.63     15.99 o 
   4 -14   7     1104.53     1041.55     70.60 o 
   5 -14   7      733.93      677.11     55.81 o 
   6 -14   7       60.36       96.78     22.86 o 
   7 -14   7      499.22      591.71     51.77 o 
   8 -14   7      115.12      112.96     28.24 o 
  -8 -13   7      354.46      301.91     36.98 o 
  -7 -13   7      904.34      858.65     61.86 o 
  -6 -13   7       10.18       30.56     25.89 o 
  -5 -13   7     1861.63     1781.18     68.20 o 
  -4 -13   7      616.04      594.58     30.89 o 
  -3 -13   7      237.05      228.34     29.25 o 
  -2 -13   7     4292.50     4359.97    137.40 o 
  -1 -13   7      174.65      174.08     21.18 o 
   0 -13   7     2941.57     2882.24     96.17 o 
   1 -13   7     1658.61     1624.06     61.41 o 
   2 -13   7      230.97      244.08     19.34 o 
   3 -13   7     1306.20     1262.28     51.70 o 
   4 -13   7      382.99      355.03     39.00 o 
   5 -13   7      714.11      687.86     54.46 o 
   6 -13   7      898.33      955.48     67.24 o 
   7 -13   7       12.71       18.83     18.83 o 
   8 -13   7      261.48      321.41     37.65 o 
  -9 -12   7      316.80      404.11     43.71 o 
  -8 -12   7      266.16      239.37     32.28 o 
  -7 -12   7      101.87      131.79     23.53 o 
  -6 -12   7     1076.66     1037.24     45.53 o 
  -5 -12   7      381.82      380.55     24.23 o 
  -4 -12   7     1718.41     1698.11     64.90 o 
  -3 -12   7     1404.73     1377.86    122.71 o 
  -2 -12   7      216.64      217.84     17.57 o 
  -1 -12   7     2581.82     2551.53     69.43 o 
   0 -12   7      649.78      612.58     31.28 o 
   1 -12   7      826.97      807.56     37.21 o 
   2 -12   7     1695.47     1555.19     91.11 o 
   3 -12   7       61.75       57.85     11.43 o 
   4 -12   7      707.23      691.13     40.34 o 
   5 -12   7      541.99      552.77     30.92 o 
   6 -12   7       55.03       65.90     22.19 o 
   7 -12   7      558.59      588.35     51.10 o 
   8 -12   7      103.42      137.84     28.24 o 
  -9 -11   7      130.47      168.10     29.59 o 
  -8 -11   7      205.32      223.91     30.93 o 
  -7 -11   7      592.44      587.00     48.41 o 
  -6 -11   7        9.21       24.80     15.80 o 
  -5 -11   7     1520.02     1441.09     56.30 o 
  -4 -11   7      192.02      186.51     16.14 o 
  -3 -11   7      166.32      167.27     15.19 o 
  -2 -11   7     1930.56     1913.17     68.90 o 
  -1 -11   7      163.51      173.97     11.92 o 
   0 -11   7     1274.89     1164.08     47.43 o 
   1 -11   7     1437.62     1283.61     67.91 o 
   2 -11   7       11.28        4.03      8.08 o 
   3 -11   7      715.26      623.38     31.29 o 
   4 -11   7      258.67      223.66     18.58 o 
   5 -11   7      671.36      654.63     33.69 o 
   6 -11   7      685.35      648.19     52.45 o 
   7 -11   7       11.62       20.84     18.83 o 
   8 -11   7      194.60      294.51     36.31 o 
   9 -11   7      180.49      229.29     32.95 o 
  -9 -10   7      635.90      646.85     55.81 o 
  -8 -10   7      750.89      771.91     58.50 o 
  -7 -10   7      178.69      192.31     26.90 o 
  -6 -10   7     1944.81     1897.47     92.12 o 
  -5 -10   7      886.49      851.34     38.43 o 
  -4 -10   7      713.43      667.69     33.50 o 
  -3 -10   7     1866.66     1772.95    128.76 o 
  -2 -10   7       69.63       83.32     10.32 o 
  -1 -10   7     1848.04     1795.47     50.16 o 
   0 -10   7      398.50      374.94     22.55 o 
   1 -10   7      432.66      433.25     23.98 o 
   2 -10   7     1505.27     1449.02     75.31 o 
   3 -10   7      439.89      407.99     35.97 o 
   4 -10   7      718.50      718.50     33.88 o 
   5 -10   7      664.80      647.81     26.12 o 
   6 -10   7       94.59       77.33     22.86 o 
   7 -10   7      647.26      704.00     55.14 o 
   8 -10   7       83.06      124.39     24.21 o 
   9 -10   7      110.11      177.51     28.91 o 
  -9  -9   7      108.23      137.17     25.55 o 
  -8  -9   7      570.49      584.32     51.10 o 
  -7  -9   7     1182.57     1157.87     73.96 o 
  -6  -9   7       81.68       74.64     19.50 o 
  -5  -9   7     2688.83     2579.87     86.95 o 
  -4  -9   7     1198.07     1085.03     79.34 o 
  -3  -9   7      706.99      675.39     31.14 o 
  -2  -9   7     2295.60     2329.18     63.92 o 
  -1  -9   7      658.99      658.01     24.22 o 
   0  -9   7     1109.65     1038.02     41.77 o 
   1  -9   7     3826.92     3546.30    268.29 o 
   2  -9   7       65.08       80.43     11.58 o 
   3  -9   7     1538.70     1451.76     54.45 o 
   4  -9   7      533.91      463.68     26.31 o 
   5  -9   7      398.24      393.72     18.99 o 
   6  -9   7      956.73      953.46     63.88 o 
   7  -9   7       29.78       16.14     18.15 o 
   8  -9   7      359.26      332.84     36.98 o 
   9  -9   7      225.03      304.60     36.31 o 
 -10  -8   7       15.47       14.79     18.15 o 
  -9  -8   7      655.89      660.30     55.81 o 
  -8  -8   7     1192.64     1215.70     77.33 o 
  -7  -8   7      215.37      181.55     26.90 o 
  -6  -8   7     3906.49     3856.21    176.17 o 
  -5  -8   7      288.83      269.95     20.84 o 
  -4  -8   7      716.22      665.64     31.81 o 
  -3  -8   7     1519.85     1543.59     55.86 o 
  -2  -8   7       20.88       29.15      6.92 o 
  -1  -8   7     2889.32     2814.19     74.25 o 
   0  -8   7     1227.11     1230.86     36.15 o 
   1  -8   7      905.11      927.40     46.06 o 
   2  -8   7     2532.06     2423.33    110.95 o 
   3  -8   7      131.60      136.87     21.18 o 
   4  -8   7     1137.81     1095.48     45.76 o 
   5  -8   7     1121.20     1003.10     76.65 o 
   6  -8   7      148.08      136.50     26.90 o 
   7  -8   7      987.60      944.72     65.90 o 
   8  -8   7       90.94      109.60     24.21 o 
   9  -8   7      101.72      142.55     28.24 o 
 -10  -7   7      732.78      778.64     63.88 o 
  -9  -7   7      175.32      183.57     28.91 o 
  -8  -7   7      497.76      499.59     45.72 o 
  -7  -7   7     1232.30     1204.27     74.64 o 
  -6  -7   7      407.22      375.87     36.98 o 
  -5  -7   7     2604.35     2533.77    105.57 o 
  -4  -7   7     1038.68     1078.67     42.50 o 
  -3  -7   7     1358.81     1364.67     50.16 o 
  -2  -7   7     4553.59     4615.18    115.94 o 
  -1  -7   7      289.38      299.68     14.51 o 
   0  -7   7     3729.71     3773.66     93.24 o 
   1  -7   7     3333.05     3227.84    104.01 o 
   2  -7   7      300.85      289.19     19.87 o 
   3  -7   7     2196.53     2029.89     80.69 o 
   4  -7   7      770.15      680.16     42.02 o 
   5  -7   7      525.90      485.55     27.95 o 
   6  -7   7     1572.41     1458.62     56.84 o 
   7  -7   7      140.06      128.43     26.22 o 
   8  -7   7      452.29      510.35     45.72 o 
   9  -7   7      290.25      377.22     39.67 o 
 -10  -6   7       19.07       32.28     18.83 o 
  -9  -6   7      502.67      514.39     46.40 o 
  -8  -6   7      668.99      670.38     53.12 o 
  -7  -6   7      130.29      159.36     24.88 o 
  -6  -6   7     3857.98     3887.81    178.86 o 
  -5  -6   7      148.70      161.93     17.15 o 
  -4  -6   7     1206.00     1141.47     44.36 o 
  -3  -6   7     3585.53     3623.02     90.95 o 
  -2  -6   7       42.07       53.42      7.74 o 
  -1  -6   7     4280.45     4248.56    105.45 o 
   0  -6   7     1267.16     1293.84     37.05 o 
   1  -6   7     1548.47     1518.10     55.05 o 
   2  -6   7     3948.86     3574.25    111.11 o 
   3  -6   7      194.80      174.89     16.27 o 
   4  -6   7     1690.60     1609.24     58.13 o 
   5  -6   7     1049.51      920.47     56.82 o 
   6  -6   7      222.32      239.37     32.95 o 
   7  -6   7     1261.84     1204.94     76.65 o 
   8  -6   7      256.93      299.22     34.96 o 
   9  -6   7      181.73      282.41     34.29 o 
 -10  -5   7      620.00      706.02     59.17 o 
  -9  -5   7       72.47       87.41     21.52 o 
  -8  -5   7      399.04      388.65     39.67 o 
  -7  -5   7     2267.70     2116.71    117.67 o 
  -6  -5   7     1617.10     1486.68     84.72 o 
  -5  -5   7     1385.08     1314.54     73.96 o 
  -4  -5   7     2819.35     2765.64     90.20 o 
  -3  -5   7     1900.53     1878.62     50.83 o 
  -2  -5   7     3867.08     3864.45     98.72 o 
  -1  -5   7      551.91      558.77     21.87 o 
   0  -5   7     4670.85     4893.43    117.21 o 
   1  -5   7     3544.22     3433.96    106.45 o 
   2  -5   7       61.84       60.04     11.79 o 
   3  -5   7     2242.49     2080.41     71.89 o 
   4  -5   7      499.91      453.98     34.63 o 
   5  -5   7     1034.88      917.92     81.70 o 
   6  -5   7     1423.14     1355.56     80.02 o 
   7  -5   7       33.87       20.84     20.84 o 
   8  -5   7      447.85      481.44     44.38 o 
   9  -5   7      354.66      441.77     42.36 o 
  10  -5   7       74.06      125.07     26.90 o 
 -10  -4   7       34.50       28.24     18.83 o 
  -9  -4   7     1035.78     1020.70     69.93 o 
  -8  -4   7      500.14      428.32     42.36 o 
  -7  -4   7      155.77      158.69     26.22 o 
  -6  -4   7     3416.30     3313.59    154.65 o 
  -5  -4   7      606.23      539.26     41.02 o 
  -4  -4   7     1308.39     1245.64     47.37 o 
  -3  -4   7     4853.21     4886.97    120.55 o 
  -2  -4   7       60.63       64.94     10.08 o 
  -1  -4   7     6396.24     6342.06    151.77 o 
   0  -4   7     2580.78     2589.00     66.30 o 
   1  -4   7     2382.17     2246.25     73.88 o 
   2  -4   7     4748.48     4477.40    138.49 o 
   3  -4   7      107.35      123.74     14.70 o 
   4  -4   7     2094.31     1995.61     69.51 o 
   5  -4   7     1150.70     1018.03     43.75 o 
   6  -4   7      288.01      272.99     32.95 o 
   7  -4   7     1450.43     1427.50     84.72 o 
   8  -4   7      135.26      149.95     26.22 o 
   9  -4   7      211.33      270.30     32.95 o 
  10  -4   7      197.02      229.29     32.95 o 
 -10  -3   7      569.58      615.92     53.79 o 
  -9  -3   7       36.20       49.76     18.83 o 
  -8  -3   7      278.43      244.08     31.60 o 
  -7  -3   7     3678.39     3466.89    164.07 o 
  -6  -3   7      870.51      858.65     56.48 o 
  -5  -3   7     2172.40     1958.70    103.55 o 
  -4  -3   7      900.19      905.61     29.84 o 
  -3  -3   7     1015.91     1008.90     30.57 o 
  -2  -3   7     4410.13     4285.61    104.02 o 
  -1  -3   7      741.56      745.77     24.38 o 
   0  -3   7     2508.61     2446.08     87.41 o 
   1  -3   7     4873.46     4848.30    147.56 o 
   2  -3   7      149.69      132.92     15.13 o 
   3  -3   7     3419.79     3238.06    103.79 o 
   4  -3   7      529.93      502.75     26.99 o 
   5  -3   7      813.93      799.36     37.69 o 
   6  -3   7     1177.25     1141.06     70.60 o 
   7  -3   7       35.10       19.50     20.84 o 
   8  -3   7      435.49      463.28     43.03 o 
   9  -3   7       79.81      102.20     22.86 o 
  10  -3   7       62.84      119.69     26.22 o 
 -10  -2   7       45.55       49.76     19.50 o 
  -9  -2   7      536.70      548.68     48.41 o 
  -8  -2   7      238.62      231.98     30.26 o 
  -7  -2   7      173.16      166.76     28.24 o 
  -6  -2   7     3545.47     3458.82    164.07 o 
  -5  -2   7      562.35      461.94     37.65 o 
  -4  -2   7     2533.67     2596.93     66.63 o 
  -3  -2   7     3251.48     3233.67     80.17 o 
  -2  -2   7       17.35       26.56      6.02 o 
  -1  -2   7     5107.98     5085.98    125.77 o 
   0  -2   7     3604.48     3898.25    101.20 o 
   1  -2   7     2367.07     2313.33     59.80 o 
   2  -2   7     5417.75     5062.89    157.52 o 
   3  -2   7      590.79      572.43     28.90 o 
   4  -2   7      977.79      871.05     47.07 o 
   5  -2   7     1244.00     1245.96     72.62 o 
   6  -2   7      341.98      345.61     37.65 o 
   7  -2   7      944.14      911.77     62.53 o 
   8  -2   7      206.33      207.77     30.26 o 
   9  -2   7       98.88      136.50     25.55 o 
  10  -2   7      158.48      209.12     30.26 o 
 -10  -1   7      763.23      735.61     60.52 o 
  -9  -1   7       62.19       43.71     16.81 o 
  -8  -1   7      809.10      826.38     59.84 o 
  -7  -1   7     4317.33     4281.17    198.36 o 
  -6  -1   7        9.32        0.00     16.14 o 
  -5  -1   7     1285.76     1163.65     46.40 o 
  -4  -1   7     2515.44     2511.86     80.03 o 
  -3  -1   7     1326.90     1321.21     38.22 o 
  -2  -1   7     6364.31     6656.38    149.54 o 
  -1  -1   7     1418.61     1430.72     40.36 o 
   0  -1   7     6675.37     6674.29    153.32 o 
   1  -1   7     5329.96     5437.51    126.76 o 
   2  -1   7      100.43       99.20     13.21 o 
   3  -1   7     3479.94     3272.75    136.16 o 
   4  -1   7     1211.27     1079.55     62.53 o 
   5  -1   7      605.97      570.87     45.05 o 
   6  -1   7     1925.19     1908.27    101.53 o 
   7  -1   7      111.44      100.19     24.21 o 
   8  -1   7      550.77      558.76     49.09 o 
   9  -1   7      400.69      441.09     42.36 o 
  10  -1   7       13.30       30.26     18.15 o 
 -10   0   7       81.87      101.53     22.19 o 
  -9   0   7      456.81      450.51     43.71 o 
  -8   0   7      144.35      147.93     24.88 o 
  -7   0   7       25.03       18.15     18.83 o 
  -6   0   7     3539.74     3393.80    108.30 o 
  -5   0   7      466.10      487.47     24.80 o 
  -4   0   7     2718.28     2694.51     86.39 o 
  -3   0   7     4296.89     4544.94    110.27 o 
  -2   0   7       74.29       67.24      7.61 o 
  -1   0   7     2908.49     2811.29     70.78 o 
   0   0   7     2314.90     2443.97     62.36 o 
   1   0   7      268.97      233.48     19.37 o 
   2   0   7     5540.99     5444.34    161.35 o 
   3   0   7      361.64      374.88     22.55 o 
   4   0   7     1850.41     1784.31    190.29 o 
   5   0   7     1560.61     1504.16     83.38 o 
   6   0   7       76.22       58.50     20.17 o 
   7   0   7     1174.87     1134.34     72.62 o 
   8   0   7      532.43      494.89     45.72 o 
   9   0   7       57.72       61.86     20.84 o 
  10   0   7      380.78      437.73     44.38 o 
 -10   1   7      747.30      742.33     60.52 o 
  -9   1   7       39.65       53.79     16.81 o 
  -8   1   7      789.02      782.67     59.17 o 
  -7   1   7     4251.99     4188.38    198.36 o 
  -6   1   7       12.65       24.14      9.45 o 
  -5   1   7     1191.97     1124.40     43.75 o 
  -4   1   7     2346.71     2357.62     78.98 o 
  -3   1   7     1365.18     1375.22     37.75 o 
  -2   1   7     5763.57     5882.27    147.83 o 
  -1   1   7     1492.49     1503.81     40.50 o 
   0   1   7     6431.00     6290.68    152.80 o 
   1   1   7     5109.28     5060.06    154.96 o 
   2   1   7      136.77      140.31     14.02 o 
   3   1   7     3644.48     3674.50    109.80 o 
   4   1   7     1066.43      820.33     57.83 o 
   5   1   7      681.58      613.23     45.05 o 
   6   1   7     1945.47     1861.20    100.86 o 
   7   1   7      105.61       92.12     23.53 o 
   8   1   7      581.69      595.75     49.76 o 
   9   1   7      385.47      443.11     43.71 o 
  10   1   7       14.96       53.79     20.84 o 
 -10   2   7       44.69       66.57     19.50 o 
  -9   2   7      511.13      525.82     47.74 o 
  -8   2   7      314.60      303.92     33.62 o 
  -7   2   7      222.61      219.20     28.91 o 
  -6   2   7     3661.10     3468.24    164.74 o 
  -5   2   7      430.31      474.62     28.24 o 
  -4   2   7     2488.31     2529.71     82.53 o 
  -3   2   7     3116.47     3111.95     98.30 o 
  -2   2   7       13.40       24.54     14.34 o 
  -1   2   7     5482.76     5429.48    125.74 o 
   0   2   7     3594.91     3841.23     94.46 o 
   1   2   7     2474.38     2377.25     75.59 o 
   2   2   7     5582.71     5574.12    158.54 o 
   3   2   7      585.74      565.24     31.60 o 
   4   2   7     1133.67      880.84     55.14 o 
   5   2   7     1268.00     1136.36     69.93 o 
   6   2   7      385.85      331.49     34.96 o 
   7   2   7     1005.12      901.69     62.53 o 
   8   2   7      188.42      172.81     28.24 o 
   9   2   7       93.53      114.31     23.53 o 
  10   2   7      143.74      180.20     30.26 o 
 -10   3   7      559.54      554.06     51.77 o 
  -9   3   7       39.38       67.24     18.15 o 
  -8   3   7      322.27      373.85     37.65 o 
  -7   3   7     3437.06     3250.38    163.39 o 
  -6   3   7      896.59      765.19     55.14 o 
  -5   3   7     2209.47     2155.22     70.46 o 
  -4   3   7     1000.96     1038.60     38.20 o 
  -3   3   7      935.44      913.25     36.94 o 
  -2   3   7     4303.98     4209.52    102.65 o 
  -1   3   7      747.71      767.44     24.02 o 
   0   3   7     2282.88     2137.91     58.10 o 
   1   3   7     5164.28     5064.97    146.66 o 
   2   3   7      163.31      135.73     14.02 o 
   3   3   7     3532.66     3349.22    148.60 o 
   4   3   7      505.70      408.15     35.64 o 
   5   3   7      861.28      844.53     55.81 o 
   6   3   7     1120.00     1030.79     67.91 o 
   7   3   7       26.16       14.79     17.48 o 
   8   3   7      458.55      483.46     45.05 o 
   9   3   7       60.14       71.27     21.52 o 
  10   3   7       69.42      145.91     27.57 o 
 -10   4   7       41.34       74.64     18.83 o 
  -9   4   7      896.82      843.19     65.22 o 
  -8   4   7      567.58      543.30     46.40 o 
  -7   4   7      154.13      134.48     25.55 o 
  -6   4   7     3313.38     3068.83    153.31 o 
  -5   4   7      588.75      531.20     41.02 o 
  -4   4   7     1383.09     1420.17     48.82 o 
  -3   4   7     5100.60     5061.07    279.05 o 
  -2   4   7       51.31       41.21      8.56 o 
  -1   4   7     6530.72     6422.66    150.94 o 
   0   4   7     2513.52     2615.27     86.62 o 
   1   4   7     2377.68     2233.97     72.27 o 
   2   4   7     4832.14     4696.43    138.11 o 
   3   4   7       88.28       77.33     19.50 o 
   4   4   7     2150.77     1948.61     99.52 o 
   5   4   7     1054.06     1005.91     63.21 o 
   6   4   7      277.48      228.62     30.93 o 
   7   4   7     1414.34     1368.33     83.38 o 
   8   4   7      121.13      138.51     25.55 o 
   9   4   7      209.09      254.84     33.62 o 
  10   4   7      195.40      297.20     37.65 o 
 -10   5   7      655.38      657.61     57.83 o 
  -9   5   7      100.52       95.48     20.84 o 
  -8   5   7      457.00      456.56     42.36 o 
  -7   5   7     2355.37     2398.45    122.38 o 
  -6   5   7     1630.75     1523.66     87.41 o 
  -5   5   7     1412.16     1326.64     75.98 o 
  -4   5   7     2891.99     2870.31     89.48 o 
  -3   5   7     1743.32     1741.99     69.26 o 
  -2   5   7     4134.22     4207.98    121.54 o 
  -1   5   7      538.85      544.87     19.29 o 
   0   5   7     4605.66     4784.72    116.82 o 
   1   5   7     3448.49     3377.88    104.12 o 
   2   5   7       86.61       48.41     16.81 o 
   3   5   7     2231.95     2127.47    102.88 o 
   4   5   7      475.15      414.20     36.31 o 
   5   5   7     1061.31     1008.60     61.86 o 
   6   5   7     1387.36     1297.06     78.67 o 
   7   5   7       25.15       36.98     19.50 o 
   8   5   7      464.43      504.30     45.72 o 
   9   5   7      360.77      412.85     43.03 o 
  10   5   7       81.64      125.07     28.24 o 
 -10   6   7       21.91       63.88     17.48 o 
  -9   6   7      388.10      406.80     43.03 o 
  -8   6   7      653.36      629.37     52.45 o 
  -7   6   7      149.82      135.15     24.88 o 
  -6   6   7     3697.58     3692.82    178.86 o 
  -5   6   7      192.15      153.98     23.53 o 
  -4   6   7     1247.00     1212.39     85.73 o 
  -3   6   7     3432.38     3520.00    110.00 o 
  -2   6   7       34.62       38.97      7.92 o 
  -1   6   7     4285.04     4324.27    104.32 o 
   0   6   7     1294.92     1282.54     37.00 o 
   1   6   7     1623.47     1525.87     53.01 o 
   2   6   7     3797.27     3485.05    156.67 o 
   3   6   7      147.86      123.72     21.52 o 
   4   6   7     1568.33     1422.13     81.36 o 
   5   6   7      866.44      787.38     55.81 o 
   6   6   7      219.66      207.77     30.26 o 
   7   6   7     1310.34     1245.96     77.33 o 
   8   6   7      254.96      258.87     32.95 o 
   9   6   7      197.11      215.17     32.28 o 
 -10   7   7      712.19      751.07     61.86 o 
  -9   7   7      211.29      220.55     30.26 o 
  -8   7   7      538.62      584.32     49.09 o 
  -7   7   7     1264.31     1151.82     74.64 o 
  -6   7   7      403.65      361.75     36.98 o 
  -5   7   7     2864.71     2645.89    128.43 o 
  -3   7   7     1305.02     1380.99     48.82 o 
  -2   7   7     4631.30     4872.83    141.87 o 
  -1   7   7      313.53      324.23     13.80 o 
   0   7   7     3721.13     3707.94     92.86 o 
   1   7   7     3397.80     3475.63    145.91 o 
   2   7   7      312.02      291.15     27.57 o 
   3   7   7     2292.18     2207.49    103.55 o 
   4   7   7      770.94      626.00     46.40 o 
   5   7   7      539.03      539.94     42.36 o 
   6   7   7     1591.50     1378.42     82.71 o 
   7   7   7      144.13      127.08     25.55 o 
   8   7   7      468.76      493.54     45.72 o 
   9   7   7      305.62      359.06     40.34 o 
 -10   8   7       20.02       32.95     16.81 o 
  -9   8   7      655.92      677.78     55.81 o 
  -8   8   7     1107.10     1080.55     75.31 o 
  -7   8   7      234.08      184.91     26.22 o 
  -6   8   7     3659.24     3518.00    175.50 o 
  -5   8   7      331.48      283.08     30.93 o 
  -4   8   7      856.99      813.60     51.77 o 
  -3   8   7     1621.00     1573.55     96.49 o 
  -2   8   7       20.96       34.69      8.70 o 
  -1   8   7     2967.05     2927.22     73.11 o 
   0   8   7     1161.88     1151.82     59.84 o 
   1   8   7      837.33      765.19     48.41 o 
   3   8   7      151.84      114.98     20.84 o 
   4   8   7     1235.55     1148.46     66.57 o 
   5   8   7     1211.57     1133.67     67.24 o 
   6   8   7      134.18       99.52     23.53 o 
   7   8   7     1061.16      994.48     67.24 o 
   8   8   7      108.26      127.08     24.88 o 
   9   8   7       96.70      121.70     27.57 o 
  -9   9   7      135.09      147.26     23.53 o 
  -8   9   7      648.45      632.73     52.45 o 
  -7   9   7     1165.61     1168.63     75.98 o 
  -6   9   7       78.67       78.67     20.84 o 
  -5   9   7     2690.72     2505.36    128.43 o 
  -4   9   7      904.93      886.90     60.52 o 
  -3   9   7      683.77      654.24     46.40 o 
  -2   9   7     2342.34     2419.80     77.15 o 
  -1   9   7      662.30      670.35     27.93 o 
   0   9   7     1065.58     1042.89     54.46 o 
   1   9   7     3828.21     3758.71    158.69 o 
   2   9   7       77.22       82.03     16.81 o 
   3   9   7     1492.55     1404.64     76.65 o 
   4   9   7      599.58      509.68     41.02 o 
   5   9   7      349.72      330.15     35.64 o 
   6   9   7      900.84      777.29     57.83 o 
   7   9   7       41.20       59.17     20.84 o 
   8   9   7      326.20      377.22     39.67 o 
   9   9   7      230.11      285.10     36.98 o 
  -9  10   7      675.74      638.78     55.14 o 
  -8  10   7      706.75      679.80     56.48 o 
  -7  10   7      209.76      196.34     28.24 o 
  -6  10   7     2038.81     1976.86    106.91 o 
  -5  10   7      945.06      874.79     59.84 o 
  -4  10   7      964.36      942.03     56.48 o 
  -3  10   7     1827.35     1802.70     94.81 o 
  -2  10   7       65.09       71.95     16.14 o 
  -1  10   7     1664.48     1698.65     84.72 o 
   0  10   7      416.33      431.01     28.91 o 
   1  10   7      337.17      332.17     29.59 o 
   2  10   7     1571.43     1550.55     78.67 o 
   3  10   7      478.99      451.18     36.31 o 
   4  10   7      636.43      615.92     47.07 o 
   5  10   7      630.34      593.73     47.74 o 
   6  10   7       85.55       91.45     22.19 o 
   7  10   7      626.38      683.83     53.79 o 
   8  10   7       87.60      125.74     23.53 o 
   9  10   7      107.22      136.50     28.24 o 
  -9  11   7      111.95      135.15     23.53 o 
  -8  11   7      255.39      261.56     31.60 o 
  -7  11   7      596.34      536.57     47.74 o 
  -6  11   7        4.27        3.36     12.78 o 
  -5  11   7     1524.62     1451.71     85.39 o 
  -3  11   7      134.47      114.31     20.17 o 
  -2  11   7     2050.52     2124.11    103.55 o 
  -1  11   7      112.33      131.12     20.17 o 
   0  11   7     1356.34     1288.99     63.21 o 
   1  11   7     1355.00     1342.78     68.58 o 
   2  11   7        6.08       10.09     11.43 o 
   3  11   7      694.32      623.31     44.38 o 
   4  11   7      224.51      223.91     26.90 o 
   5  11   7      549.88      523.13     45.05 o 
   6  11   7      656.20      622.64     49.76 o 
   7  11   7       13.72       47.07     17.48 o 
   8  11   7      206.14      192.31     29.59 o 
   9  11   7      156.99      180.88     32.28 o 
  -9  12   7      317.48      353.68     39.00 o 
  -8  12   7      297.93      288.46     34.29 o 
  -7  12   7       97.93      109.60     22.19 o 
  -6  12   7     1071.37     1053.65     70.60 o 
  -5  12   7      423.38      406.80     39.00 o 
  -4  12   7     1834.55     1869.27     98.84 o 
  -3  12   7     1126.82     1120.22     73.29 o 
  -2  12   7      217.24      218.53     26.90 o 
   0  12   7      683.67      710.73     41.02 o 
   1  12   7      871.23      855.96     50.43 o 
   2  12   7     1665.17     1555.93     81.36 o 
   3  12   7       35.96       31.60     14.12 o 
   4  12   7      671.54      646.85     48.41 o 
   5  12   7      505.15      515.06     43.71 o 
   6  12   7       71.56       67.24     18.83 o 
   7  12   7      565.38      543.97     47.74 o 
   8  12   7      115.68      163.39     27.57 o 
  -8  13   7      363.26      331.49     36.98 o 
  -7  13   7      790.37      785.36     61.19 o 
  -6  13   7        9.43       25.55     14.12 o 
  -5  13   7     1904.81     1853.81    102.88 o 
  -4  13   7      582.16      542.63     46.40 o 
  -3  13   7      350.56      330.15     33.62 o 
  -2  13   7     4552.72     4263.69    199.03 o 
   0  13   7     2832.75     2893.34    130.45 o 
   1  13   7     1768.49     1673.60     84.05 o 
   2  13   7      208.21      229.96     25.55 o 
   3  13   7     1439.65     1362.28     74.64 o 
   4  13   7      435.35      446.47     38.33 o 
   5  13   7      749.09      660.97     50.43 o 
   6  13   7      940.68      951.45     65.22 o 
   7  13   7        9.31        8.07     13.45 o 
   8  13   7      288.49      332.17     37.65 o 
  -8  14   7      302.57      342.25     37.65 o 
  -7  14   7       89.97      106.24     21.52 o 
  -6  14   7     1316.15     1307.82     83.38 o 
  -5  14   7      836.61      753.76     57.83 o 
  -4  14   7      762.23      710.05     55.14 o 
  -3  14   7     1341.51     1307.82     80.02 o 
  -2  14   7       83.74       84.05     20.17 o 
   0  14   7     1570.55     1619.81     81.36 o 
   1  14   7      903.91      946.74     55.14 o 
   2  14   7     3729.43     3728.46    165.41 o 
   3  14   7      162.81      114.31     20.17 o 
   4  14   7     1123.96     1022.72     65.22 o 
   5  14   7      738.44      751.07     53.79 o 
   6  14   7       51.37       94.81     20.17 o 
   7  14   7      533.41      550.70     48.41 o 
   8  14   7      127.43      170.12     26.90 o 
  -8  15   7      365.49      397.39     42.36 o 
  -7  15   7     1026.77     1049.62     73.29 o 
  -6  15   7      119.62      139.86     24.21 o 
  -5  15   7     1719.43     1635.95     97.50 o 
  -4  15   7     1313.55     1273.53     80.02 o 
  -3  15   7      130.94      138.51     23.53 o 
   1  15   7     2438.39     2419.29    112.29 o 
   2  15   7       21.06       24.21     14.12 o 
   3  15   7     1801.05     1580.81     88.76 o 
   4  15   7      461.72      458.58     40.34 o 
   5  15   7      530.21      574.90     47.07 o 
   6  15   7      759.62      734.93     56.48 o 
   7  15   7       25.92       33.62     16.14 o 
  -7  16   7       50.16       51.77     16.81 o 
  -6  16   7      859.76      855.96     63.21 o 
  -5  16   7      263.83      263.58     32.28 o 
  -4  16   7      880.65      868.07     61.86 o 
  -3  16   7     1097.60     1047.60     71.27 o 
   1  16   7      241.51      270.30     25.55 o 
   2  16   7     1851.58     1692.43     90.10 o 
   3  16   7      245.38      213.15     26.22 o 
   4  16   7      523.46      507.66     43.03 o 
   5  16   7      716.99      716.78     53.79 o 
   6  16   7       58.79       97.50     20.84 o 
   7  16   7      293.19      309.30     35.64 o 
  -7  17   7      596.84      532.54     51.10 o 
  -6  17   7       62.33       89.43     20.17 o 
  -5  17   7      975.41      870.76     66.57 o 
  -4  17   7      366.71      315.36     35.64 o 
   1  17   7      938.74     1009.94     58.50 o 
   2  17   7       56.96       73.29     15.47 o 
   3  17   7      576.49      543.30     43.71 o 
   4  17   7      176.22      177.51     24.21 o 
   5  17   7      214.64      275.01     30.93 o 
   6  17   7      478.56      516.40     46.40 o 
  -6  18   7      744.17      822.34     63.21 o 
  -5  18   7      168.84      145.24     24.88 o 
  -4  18   7      606.23      532.54     49.09 o 
   1  18   7      430.31      385.96     31.60 o 
   2  18   7      601.11      587.00     43.71 o 
   3  18   7       27.24       70.60     16.14 o 
   4  18   7      425.03      474.04     39.67 o 
   5  18   7      355.84      434.37     39.67 o 
   6  18   7       79.72      105.57     18.83 o 
  -6  19   7      102.41      123.72     22.86 o 
  -5  19   7      426.75      432.35     44.38 o 
   2  19   7       43.28       67.91     13.45 o 
   3  19   7      557.45      589.69     45.05 o 
   4  19   7      162.52      153.31     21.52 o 
   5  19   7      197.11      198.36     25.55 o 
   2  20   7      641.05      713.42     49.09 o 
   3  20   7       20.58       52.45     12.10 o 
   4  20   7      293.58      369.82     34.29 o 
   2  21   7       10.69       56.48     10.76 o 
   3  21   7      370.15      431.68     37.65 o 
   4  21   7      154.33      211.13     24.21 o 
  -1 -22   8       13.21       16.74     20.84 o 
   0 -22   8      573.63      685.85     61.19 o 
  -3 -21   8      279.47      305.94     34.96 o 
  -2 -21   8      121.94      142.04     17.48 o 
  -1 -21   8      508.11      533.15     33.46 o 
   0 -21   8        3.50       34.96     15.47 o 
   1 -21   8      301.63      353.01     42.36 o 
   2 -21   8      309.08      353.68     43.71 o 
  -4 -20   8       81.25      107.58     20.17 o 
  -3 -20   8      258.40      278.37     32.95 o 
  -2 -20   8      374.55      365.48     26.36 o 
  -1 -20   8       11.01       30.62     14.12 o 
   0 -20   8      700.51      811.50     41.92 o 
   1 -20   8      266.90      283.08     36.98 o 
   2 -20   8      147.66      164.07     30.26 o 
   3 -20   8      477.34      556.75     54.46 o 
   4 -20   8       22.97       24.21     22.86 o 
  -5 -19   8        9.83       31.57     16.81 o 
  -4 -19   8      721.50      808.22     59.84 o 
  -3 -19   8      269.92      268.29     31.60 o 
  -2 -19   8      234.65      239.23     20.86 o 
  -1 -19   8     1307.64     1307.49     57.48 o 
   0 -19   8        2.76       13.11     13.78 o 
   1 -19   8      382.98      362.42     41.02 o 
   2 -19   8      352.08      370.49     41.69 o 
   3 -19   8       88.54      126.41     28.24 o 
   4 -19   8      353.37      410.84     47.07 o 
  -6 -18   8       90.62       88.96     17.48 o 
  -5 -18   8      604.82      596.02     34.70 o 
  -4 -18   8      210.95      209.79     26.90 o 
  -3 -18   8      374.64      404.78     39.00 o 
  -2 -18   8      635.92      637.32     35.36 o 
  -1 -18   8      162.78      178.98     18.30 o 
   0 -18   8      907.70      856.81     42.46 o 
   1 -18   8      262.60      254.02     21.44 o 
   2 -18   8      258.03      251.48     34.29 o 
   3 -18   8      558.11      574.90     53.12 o 
   4 -18   8       53.11       58.50     22.19 o 
   5 -18   8      241.18      238.70     34.96 o 
  -6 -17   8      652.33      682.63     37.05 o 
  -5 -17   8       43.25       65.74     11.17 o 
  -4 -17   8      574.91      581.00     32.98 o 
  -3 -17   8      401.37      367.80     36.31 o 
  -2 -17   8       32.47       50.32     14.46 o 
  -1 -17   8     1460.92     1496.00     61.50 o 
   0 -17   8      250.84      249.52     21.12 o 
   1 -17   8      512.61      513.73     30.33 o 
   2 -17   8      643.64      602.47     51.77 o 
   3 -17   8       33.80       53.12     20.84 o 
   4 -17   8      572.48      626.68     55.14 o 
   5 -17   8      214.33      238.70     34.96 o 
   6 -17   8      103.81      160.70     29.59 o 
  -7 -16   8      290.22      257.53     32.28 o 
  -6 -16   8       85.15      114.57     14.79 o 
  -5 -16   8     1021.18     1064.81     48.73 o 
  -4 -16   8      319.90      296.34     25.89 o 
  -3 -16   8      167.37      146.58     22.19 o 
  -2 -16   8      914.60      849.31     41.36 o 
  -1 -16   8      134.22      158.25     18.05 o 
   0 -16   8      937.40      914.42     43.20 o 
   1 -16   8      589.99      556.71     31.59 o 
   2 -16   8      127.56      159.32     17.12 o 
   3 -16   8     1012.96     1034.15     71.27 o 
   4 -16   8      123.04      149.27     27.57 o 
   5 -16   8      314.14      370.49     43.03 o 
   6 -16   8      326.77      346.96     41.69 o 
  -7 -15   8      108.48      148.60     25.55 o 
  -6 -15   8      791.83      782.87     39.86 o 
  -5 -15   8      113.38      127.27     14.50 o 
  -4 -15   8      706.98      709.04     36.85 o 
  -3 -15   8     1062.76      928.58     62.53 o 
  -2 -15   8       11.80        7.94      8.71 o 
  -1 -15   8     1544.51     1590.65     63.21 o 
   0 -15   8     1213.17     1124.95     49.39 o 
   1 -15   8       72.26       62.41     12.43 o 
   2 -15   8     1379.37     1236.41     78.00 o 
   3 -15   8       50.85       36.31     20.17 o 
   4 -15   8      678.63      630.71     55.14 o 
   5 -15   8      233.99      208.44     32.95 o 
   6 -15   8      155.72      219.87     33.62 o 
   7 -15   8      180.60      198.36     34.29 o 
  -8 -14   8      533.99      570.87     51.77 o 
  -7 -14   8      362.65      354.35     37.65 o 
  -6 -14   8      103.91      132.58     14.65 o 
  -5 -14   8     1783.13     1760.98     68.46 o 
  -4 -14   8      902.29      840.72     39.93 o 
  -3 -14   8      175.28      193.29     17.82 o 
  -2 -14   8     1522.94     1509.83     59.66 o 
  -1 -14   8       58.91       53.44     13.31 o 
   0 -14   8     1627.68     1583.86     62.15 o 
   1 -14   8      877.35      889.19     41.83 o 
   2 -14   8      276.81      303.10     22.76 o 
   3 -14   8     1766.32     1700.31     65.67 o 
   4 -14   8      129.17      127.08     26.22 o 
   5 -14   8      632.52      751.07     59.17 o 
   6 -14   8      327.21      381.25     41.69 o 
   7 -14   8       56.87       69.26     24.21 o 
  -8 -13   8      211.68      209.79     31.60 o 
  -7 -13   8      327.65      335.53     36.31 o 
  -6 -13   8     1131.21     1067.10     70.60 o 
  -5 -13   8       13.67       34.59     20.17 o 
  -4 -13   8     1691.17     1647.91     61.80 o 
  -3 -13   8     1487.17     1439.42     56.30 o 
  -2 -13   8      630.72      589.24     49.42 o 
  -1 -13   8     5109.98     5221.28    161.85 o 
   0 -13   8      810.56      794.37     38.70 o 
   1 -13   8     1627.39     1566.16     61.41 o 
   2 -13   8     1878.79     1848.91     70.60 o 
   3 -13   8        9.80        7.97     10.57 o 
   4 -13   8     1219.62     1170.65     77.33 o 
   5 -13   8      245.92      221.89     32.95 o 
   6 -13   8      318.81      305.94     37.65 o 
   7 -13   8      446.18      479.42     47.07 o 
  -8 -12   8      550.71      663.66     53.79 o 
  -7 -12   8      476.86      517.75     45.72 o 
  -6 -12   8      347.39      303.25     32.95 o 
  -5 -12   8     1935.08     1868.03     70.58 o 
  -4 -12   8      434.52      432.04     26.38 o 
  -3 -12   8      449.37      395.31     24.01 o 
  -2 -12   8     2507.84     2504.97     87.47 o 
  -1 -12   8      240.27      213.47     19.48 o 
   0 -12   8     4347.70     4418.67    139.22 o 
   1 -12   8     1007.51      962.62     42.79 o 
   2 -12   8      843.87      814.57     38.68 o 
   3 -12   8     2052.70     1917.04    117.00 o 
   4 -12   8      100.77       96.95     15.01 o 
   5 -12   8      803.39      809.57     61.86 o 
   6 -12   8      424.97      463.28     44.38 o 
   7 -12   8      107.75      137.84     27.57 o 
   8 -12   8      308.00      426.30     44.38 o 
  -9 -11   8      616.64      662.99     57.15 o 
  -8 -11   8      172.93      189.62     28.91 o 
  -7 -11   8      704.32      659.62     53.79 o 
  -6 -11   8     1560.33     1443.64     88.76 o 
  -5 -11   8      197.96      191.23     16.62 o 
  -4 -11   8     2041.73     2066.81     74.88 o 
  -3 -11   8      415.86      402.88     23.77 o 
  -2 -11   8     2879.07     2891.92     77.75 o 
  -1 -11   8     2857.12     2946.68     98.39 o 
   0 -11   8      176.70      160.52     16.56 o 
   1 -11   8     2740.37     2681.30     91.41 o 
   2 -11   8     1092.35     1053.10     51.77 o 
   3 -11   8      296.31      256.08     20.83 o 
   4 -11   8     1742.80     1713.88     64.62 o 
   5 -11   8      173.06      185.58     30.26 o 
   6 -11   8      368.51      328.13     39.00 o 
   7 -11   8      559.29      540.61     50.43 o 
   8 -11   8       12.72       31.60     20.84 o 
  -9 -10   8      100.12      138.51     26.22 o 
  -8 -10   8      726.23      738.29     59.17 o 
  -7 -10   8      413.47      441.09     41.02 o 
  -6 -10   8      470.90      410.84     39.00 o 
  -5 -10   8     2438.99     2267.33    118.34 o 
  -4 -10   8      460.79      451.92     25.19 o 
  -3 -10   8      334.39      316.23     17.33 o 
  -2 -10   8     1416.10     1364.72     42.51 o 
  -1 -10   8       13.60       16.43      8.79 o 
   0 -10   8      534.91      488.07     27.05 o 
   1 -10   8      476.32      441.80     25.46 o 
   2 -10   8      699.07      643.69     32.55 o 
   3 -10   8     1104.26     1038.22     52.11 o 
   4 -10   8       96.83       83.52     13.43 o 
   5 -10   8      558.75      534.59     30.20 o 
   6 -10   8      295.20      287.79     35.64 o 
   7 -10   8       47.79       63.88     22.86 o 
   8 -10   8      248.15      266.94     34.96 o 
  -9  -9   8      484.76      459.25     45.72 o 
  -8  -9   8      302.92      281.74     33.62 o 
  -7  -9   8      462.04      472.70     43.03 o 
  -6  -9   8     1035.07      952.12     64.55 o 
  -5  -9   8       78.28       64.22     10.81 o 
  -4  -9   8     1008.99      921.01     39.90 o 
  -3  -9   8      453.64      422.74     19.27 o 
  -2  -9   8      908.09      853.29     41.52 o 
  -1  -9   8     1736.78     1732.98     61.80 o 
   0  -9   8        4.29        8.53      7.21 o 
   1  -9   8      266.11      254.34     18.95 o 
   2  -9   8      479.36      444.81     26.23 o 
   3  -9   8       24.96       37.49     11.47 o 
   4  -9   8      685.05      604.49     31.59 o 
   5  -9   8      177.65      160.03     17.12 o 
   6  -9   8      329.00      377.89     40.34 o 
   7  -9   8      353.63      381.25     40.34 o 
   8  -9   8       29.60       28.91     19.50 o 
  -9  -8   8      105.66      144.57     26.90 o 
  -8  -8   8      671.16      611.88     53.12 o 
  -7  -8   8      955.00      896.31     61.86 o 
  -6  -8   8      173.84      164.07     25.55 o 
  -5  -8   8     3102.69     3079.14    100.46 o 
  -4  -8   8     1909.05     1913.68     65.34 o 
  -3  -8   8      748.33      714.39     26.79 o 
  -2  -8   8     2252.56     2283.89     61.19 o 
  -1  -8   8       31.57       30.98     10.09 o 
   0  -8   8     2826.02     2655.13     90.30 o 
   1  -8   8     1353.25     1418.09     71.95 o 
   2  -8   8      141.91      129.78     14.36 o 
   3  -8   8     1056.54      969.50     42.22 o 
   4  -8   8      355.40      339.37     23.26 o 
   5  -8   8      293.20      280.76     21.49 o 
   6  -8   8      497.56      447.37     28.23 o 
   7  -8   8       60.80       54.46     20.84 o 
   8  -8   8      361.69      405.46     43.03 o 
   9  -8   8      150.44      203.74     34.29 o 
  -9  -7   8      384.56      428.99     43.71 o 
  -8  -7   8      856.38      806.88     61.19 o 
  -7  -7   8      223.55      251.48     30.26 o 
  -6  -7   8     1621.75     1638.64     88.76 o 
  -5  -7   8       27.43        0.00     14.79 o 
  -4  -7   8       70.84       83.51      9.64 o 
  -3  -7   8      999.64      997.64     33.38 o 
  -2  -7   8     1014.60     1028.67     32.34 o 
  -1  -7   8     3921.54     3988.72     99.62 o 
   0  -7   8      379.69      347.17     24.54 o 
   1  -7   8     3050.10     2707.88     99.85 o 
   2  -7   8     1747.67     1383.80     78.67 o 
   3  -7   8       39.35       57.58     12.44 o 
   4  -7   8     1377.20     1313.45     53.22 o 
   5  -7   8      558.35      489.99     29.59 o 
   6  -7   8      309.26      343.19     24.38 o 
   7  -7   8      887.02      860.67     63.21 o 
   8  -7   8       84.00       88.08     24.21 o 
   9  -7   8      176.61      275.01     35.64 o 
  -9  -6   8       41.54       45.72     16.81 o 
  -8  -6   8      498.76      518.42     46.40 o 
  -7  -6   8      835.86      835.79     59.17 o 
  -6  -6   8      356.45      359.73     35.64 o 
  -5  -6   8     3898.12     3774.18    178.86 o 
  -4  -6   8     1316.34     1259.74     38.51 o 
  -3  -6   8     3516.91     3517.70     90.44 o 
  -2  -6   8     4441.38     4364.53    110.50 o 
  -1  -6   8      187.82      225.48     23.35 o 
   0  -6   8     4719.74     4722.94    143.55 o 
   1  -6   8     1091.13     1028.51     42.28 o 
   2  -6   8     1904.90     1705.90     67.91 o 
   3  -6   8     3301.60     2905.44    136.50 o 
   4  -6   8      416.74      355.41     23.90 o 
   5  -6   8     1365.97     1320.60     54.45 o 
   6  -6   8      751.50      769.81     38.43 o 
   7  -6   8       63.58       40.34     21.52 o 
   8  -6   8      413.71      488.83     46.40 o 
   9  -6   8      176.11      260.22     33.62 o 
 -10  -5   8       39.53       39.00     20.84 o 
  -9  -5   8      493.17      476.06     45.05 o 
  -8  -5   8      252.12      250.13     31.60 o 
  -7  -5   8     1202.85     1206.96     75.98 o 
  -6  -5   8     2445.67     2460.98    124.39 o 
  -5  -5   8      285.70      272.99     29.59 o 
  -4  -5   8     1740.82     1633.86     46.37 o 
  -3  -5   8     2324.99     2213.95     61.82 o 
  -2  -5   8      733.13      702.66     24.17 o 
  -1  -5   8     3315.19     3228.51     83.56 o 
   0  -5   8      389.56      407.19     23.28 o 
   1  -5   8     2889.91     2674.20     89.10 o 
   2  -5   8     4168.02     3865.78    121.36 o 
   3  -5   8      196.31      171.89     17.29 o 
   4  -5   8     2661.29     2513.55     85.18 o 
   5  -5   8      606.83      622.52     32.84 o 
   6  -5   8      639.50      606.50     49.76 o 
   7  -5   8      954.41      888.24     64.55 o 
   8  -5   8       29.72       69.26     22.86 o 
   9  -5   8      402.04      486.82     46.40 o 
 -10  -4   8      733.12      820.33     65.90 o 
  -9  -4   8       54.36       43.71     18.15 o 
  -8  -4   8      823.69      807.55     59.17 o 
  -7  -4   8     1623.25     1473.90     86.74 o 
  -6  -4   8     2509.92     2399.12    119.01 o 
  -5  -4   8     2879.46     2780.61     89.51 o 
  -4  -4   8      366.57      353.35     21.60 o 
  -3  -4   8     1124.07     1120.41     35.30 o 
  -2  -4   8     3258.63     3227.12     82.17 o 
  -1  -4   8       39.09       56.26      9.62 o 
   0  -4   8     3794.53     3740.16    111.95 o 
   1  -4   8     1349.86     1262.39     48.94 o 
   2  -4   8     1525.12     1483.02     55.27 o 
   3  -4   8     2780.68     2449.65    178.52 o 
   4  -4   8      101.59       87.15     21.18 o 
   5  -4   8     1836.55     1701.88     96.49 o 
   6  -4   8      608.79      525.82     47.07 o 
   7  -4   8      280.48      258.20     34.96 o 
   8  -4   8      539.57      573.56     49.76 o 
   9  -4   8       66.76       87.41     24.21 o 
 -10  -3   8       45.66       73.96     22.19 o 
  -9  -3   8     1037.84     1087.27     73.96 o 
  -8  -3   8      277.08      309.98     34.29 o 
  -7  -3   8     1170.97     1106.77     73.29 o 
  -6  -3   8     3110.41     2956.05    100.37 o 
  -5  -3   8      156.03      162.45     15.02 o 
  -4  -3   8     2008.77     1829.24     65.31 o 
  -3  -3   8     2016.54     2030.26     55.35 o 
  -2  -3   8     1033.51     1007.84     32.33 o 
  -1  -3   8     6150.97     6237.37    151.25 o 
   0  -3   8     1624.26     1708.95     59.38 o 
   1  -3   8     3130.88     3042.58     98.62 o 
   2  -3   8     3068.95     3028.01     97.38 o 
   3  -3   8      175.84      146.33     16.36 o 
   4  -3   8     2243.88     1977.05     79.34 o 
   5  -3   8      478.79      441.97     27.19 o 
   6  -3   8     1137.46     1116.86     72.62 o 
   7  -3   8      847.32      886.22     63.21 o 
   8  -3   8       27.87       47.07     20.17 o 
   9  -3   8      393.58      515.06     48.41 o 
 -10  -2   8      695.32      697.95     59.17 o 
  -9  -2   8      124.12      147.93     25.55 o 
  -8  -2   8      451.58      447.82     41.69 o 
  -7  -2   8     1900.40     1817.50     66.79 o 
  -6  -2   8     1454.41     1393.74     53.50 o 
  -5  -2   8     1053.75      951.61     73.29 o 
  -4  -2   8      522.72      527.05     27.05 o 
  -3  -2   8     1860.34     1772.25     47.18 o 
  -2  -2   8     4513.64     4557.64    109.59 o 
  -1  -2   8      372.40      409.87     22.91 o 
   0  -2   8     4338.73     4441.39    106.98 o 
   1  -2   8     2458.79     2406.72     79.38 o 
   2  -2   8     1064.71      998.84     42.46 o 
   3  -2   8     2667.02     2314.24     81.46 o 
   4  -2   8      412.85      353.62     23.72 o 
   5  -2   8      892.72      878.35     41.23 o 
   6  -2   8      754.29      729.55     56.48 o 
   7  -2   8      166.28      186.25     29.59 o 
   8  -2   8      594.97      591.71     51.10 o 
   9  -2   8       91.83      107.58     25.55 o 
 -10  -1   8       28.35       53.12     19.50 o 
  -9  -1   8      401.22      396.04     41.02 o 
  -8  -1   8       84.73       99.52     20.84 o 
  -7  -1   8     1259.97     1173.38     49.11 o 
  -6  -1   8     3718.78     3705.13    129.44 o 
  -5  -1   8      132.19      141.02     13.73 o 
  -4  -1   8     2518.90     2515.17     84.31 o 
  -3  -1   8     2408.85     2404.90     63.34 o 
  -2  -1   8      673.68      707.06     23.90 o 
  -1  -1   8     3847.37     3980.67     98.99 o 
   0  -1   8      503.98      500.04     20.71 o 
   1  -1   8     3420.20     3265.77    101.24 o 
   2  -1   8     2198.69     2172.35     73.18 o 
   3  -1   8       92.88       75.22     13.07 o 
   4  -1   8      704.87      639.53     33.50 o 
   5  -1   8      648.54      567.51     47.07 o 
   6  -1   8      330.68      301.24     35.64 o 
   7  -1   8      341.91      314.68     35.64 o 
   8  -1   8       81.50       94.14     24.21 o 
   9  -1   8      123.55      189.62     30.93 o 
 -10   0   8      502.96      561.45     52.45 o 
  -9   0   8        1.19       12.10     14.12 o 
  -8   0   8      217.09      221.22     28.91 o 
  -7   0   8     1102.01     1003.89     67.24 o 
  -6   0   8      180.26      197.36     17.77 o 
  -5   0   8     1350.33     1271.96     49.07 o 
  -4   0   8     1123.70     1169.95     45.31 o 
  -3   0   8     1708.31     1637.08     57.51 o 
  -2   0   8     4026.59     4039.75     99.61 o 
  -1   0   8       14.19       18.57      6.33 o 
   0   0   8     2321.74     2119.91     55.85 o 
   1   0   8      438.64      381.03     22.10 o 
   2   0   8      437.70      454.54     26.22 o 
   3   0   8     2680.86     2293.24    201.72 o 
   4   0   8      190.87      170.60     16.64 o 
   5   0   8      945.66      874.79     59.84 o 
   6   0   8      843.81      835.12     58.50 o 
   7   0   8       36.85       16.14     19.50 o 
   8   0   8      549.96      577.59     50.43 o 
   9   0   8      192.19      196.34     30.93 o 
 -10   1   8       31.46       63.21     20.84 o 
  -9   1   8      380.46      393.35     41.02 o 
  -8   1   8       90.16       86.74     19.50 o 
  -7   1   8     1395.76     1301.77     78.00 o 
  -6   1   8     3795.31     3703.58    175.50 o 
  -5   1   8      123.48      132.23     13.09 o 
  -4   1   8     2614.36     2614.40     84.44 o 
  -3   1   8     2459.97     2406.26     78.86 o 
  -2   1   8      662.00      653.85     22.82 o 
  -1   1   8     4021.45     4029.86     98.59 o 
   0   1   8      447.04      429.89     29.21 o 
   1   1   8     3442.47     3144.35    100.31 o 
   2   1   8     2249.81     2108.29     72.50 o 
   3   1   8      117.91       97.64     13.57 o 
   4   1   8      879.13      816.19     36.35 o 
   5   1   8      722.97      584.32     45.72 o 
   6   1   8      403.17      299.89     35.64 o 
   7   1   8      369.91      338.22     35.64 o 
   8   1   8       80.86      101.53     23.53 o 
   9   1   8      125.92      221.89     32.28 o 
 -10   2   8      672.15      681.81     59.17 o 
  -9   2   8      137.11      147.93     24.88 o 
  -8   2   8      371.45      408.82     40.34 o 
  -7   2   8     1816.94     1777.15    101.53 o 
  -6   2   8     1347.50     1293.70     80.02 o 
  -5   2   8      868.35      850.67     43.37 o 
  -4   2   8      586.99      559.56     26.71 o 
  -3   2   8     1530.98     1481.07     56.96 o 
  -2   2   8     4370.09     4336.22    108.24 o 
  -1   2   8      357.66      393.65     17.03 o 
   0   2   8     4230.43     4296.28    106.50 o 
   1   2   8     2376.63     2371.88     77.97 o 
   2   2   8     1105.71     1109.37     42.78 o 
   3   2   8     2762.83     2542.35     82.24 o 
   4   2   8      440.39      376.54     34.29 o 
   5   2   8      958.54      895.64     59.84 o 
   6   2   8      837.51      769.23     55.81 o 
   7   2   8      171.03      199.70     28.24 o 
   8   2   8      618.77      575.57     50.43 o 
   9   2   8       81.33       84.72     23.53 o 
 -10   3   8       46.77       46.40     19.50 o 
  -9   3   8      971.00     1020.70     73.29 o 
  -8   3   8      248.78      248.12     31.60 o 
  -7   3   8     1213.90     1258.73     77.33 o 
  -6   3   8     3186.86     3203.98    151.29 o 
  -5   3   8      138.89      172.07     20.51 o 
  -4   3   8     1947.84     1920.55     64.95 o 
  -3   3   8     2050.12     2018.54     67.87 o 
  -2   3   8     1075.22     1081.71     31.40 o 
  -1   3   8     6205.23     6415.74    150.83 o 
   0   3   8     1569.97     1667.51     46.44 o 
   1   3   8     3212.77     3177.60     97.94 o 
   2   3   8     3193.12     2962.05     95.80 o 
   3   3   8      175.69      184.97     18.83 o 
   4   3   8     2205.73     2011.15    102.20 o 
   5   3   8      410.25      375.20     38.33 o 
   6   3   8     1102.12     1091.98     71.27 o 
   7   3   8      822.52      792.09     59.84 o 
   8   3   8       20.64       24.88     17.48 o 
   9   3   8      385.55      433.03     45.72 o 
 -10   4   8      756.65      799.48     65.90 o 
  -9   4   8       70.88       67.24     19.50 o 
  -8   4   8      702.74      715.43     57.15 o 
  -7   4   8     1520.07     1444.99     87.41 o 
  -6   4   8     2305.55     2187.32    119.01 o 
  -5   4   8     2593.82     2401.14    129.10 o 
  -4   4   8      333.85      380.45     41.02 o 
  -3   4   8     1143.15     1184.00     43.62 o 
  -2   4   8     3214.18     3184.22     99.98 o 
  -1   4   8       34.42       44.77     13.88 o 
   0   4   8     3651.29     3457.11     88.76 o 
   1   4   8     1425.27     1325.88     47.78 o 
   2   4   8     1453.95     1468.73     54.20 o 
   3   4   8     2717.93     2223.63    114.31 o 
   4   4   8       79.14       51.77     19.50 o 
   5   4   8     1878.13     1812.12     96.15 o 
   6   4   8      585.50      553.38     47.07 o 
   7   4   8      280.35      297.87     34.96 o 
   8   4   8      545.37      515.73     47.74 o 
   9   4   8       77.23      112.96     26.22 o 
 -10   5   8       36.10       55.81     18.83 o 
  -9   5   8      399.57      408.82     43.71 o 
  -8   5   8      242.35      281.06     33.62 o 
  -7   5   8     1294.36     1202.92     77.33 o 
  -6   5   8     2484.57     2395.09    125.74 o 
  -5   5   8      294.81      264.25     30.93 o 
  -4   5   8     1500.30     1487.12     88.42 o 
  -3   5   8     2433.42     2399.02     76.12 o 
  -2   5   8      563.99      526.06     26.84 o 
  -1   5   8     3382.28     3365.79     83.02 o 
   0   5   8      376.88      360.69     16.02 o 
   1   5   8     2905.14     2792.17     87.72 o 
   2   5   8     4103.67     3872.24    120.70 o 
   3   5   8      189.92      170.12     24.88 o 
   4   5   8     2490.73     2371.55    120.36 o 
   5   5   8      536.33      475.39     43.71 o 
   6   5   8      616.27      572.88     47.74 o 
   7   5   8      979.15      909.76     63.88 o 
   8   5   8       29.54       51.10     19.50 o 
   9   5   8      416.91      451.85     46.40 o 
  -9   6   8       52.75       39.67     15.47 o 
  -8   6   8      552.81      539.94     47.07 o 
  -7   6   8      807.22      796.12     59.84 o 
  -6   6   8      367.78      378.56     37.65 o 
  -5   6   8     4016.39     4004.14    182.89 o 
  -4   6   8     1172.20     1110.80     69.26 o 
  -3   6   8     3506.76     3548.28    117.33 o 
  -2   6   8     4615.96     4586.41    135.56 o 
  -1   6   8      183.26      205.62     13.92 o 
   0   6   8     4788.50     4713.51    115.40 o 
   1   6   8     1067.33     1007.26     40.17 o 
   2   6   8     2079.00     1976.18     92.12 o 
   3   6   8     3438.69     3222.81    143.89 o 
   4   6   8      423.97      388.65     36.31 o 
   5   6   8     1494.17     1401.95     80.69 o 
   6   6   8      839.32      827.05     58.50 o 
   7   6   8       80.00       85.39     22.19 o 
   8   6   8      435.64      463.96     45.05 o 
   9   6   8      193.27      164.74     30.93 o 
  -9   7   8      354.47      418.90     43.71 o 
  -8   7   8      773.25      810.91     61.19 o 
  -7   7   8      253.92      262.91     31.60 o 
  -6   7   8     1614.84     1442.30     88.08 o 
  -5   7   8       32.77       14.79     15.47 o 
  -4   7   8       39.55       61.86     16.81 o 
  -3   7   8     1045.54     1036.66     44.04 o 
  -2   7   8      881.56      870.23     37.62 o 
  -1   7   8     3863.09     3937.28     98.12 o 
   0   7   8      343.48      342.15     15.91 o 
   1   7   8     2948.62     2883.25    126.41 o 
   2   7   8     1926.43     1847.75     85.39 o 
   3   7   8       25.84       13.45     15.47 o 
   4   7   8     1518.97     1431.54     78.67 o 
   5   7   8      630.95      540.61     45.05 o 
   6   7   8      299.64      311.32     35.64 o 
   7   7   8      937.62      938.00     65.22 o 
   8   7   8       88.05       63.88     20.84 o 
   9   7   8      177.09      221.22     34.96 o 
  -9   8   8      117.61      165.41     27.57 o 
  -8   8   8      800.45      787.38     59.17 o 
  -7   8   8      891.39      868.74     63.21 o 
  -6   8   8      196.72      205.75     28.24 o 
  -5   8   8     3073.66     2978.06    149.27 o 
  -4   8   8     1619.96     1569.38     93.46 o 
  -3   8   8      879.87      830.41     51.77 o 
  -2   8   8     2081.17     2066.91     72.52 o 
  -1   8   8       36.16       38.74      9.74 o 
   0   8   8     3005.73     2967.97    123.72 o 
   1   8   8     1246.31     1279.58     69.26 o 
   2   8   8      216.55      174.82     22.86 o 
   3   8   8     1105.20      991.79     59.84 o 
   4   8   8      365.03      326.79     32.95 o 
   5   8   8      309.85      282.41     31.60 o 
   6   8   8      507.32      494.89     43.71 o 
   7   8   8       51.24       79.34     19.50 o 
   8   8   8      361.14      439.08     43.71 o 
   9   8   8      153.34      168.77     31.60 o 
  -9   9   8      503.73      478.08     46.40 o 
  -8   9   8      270.45      239.37     31.60 o 
  -7   9   8      483.27      506.99     45.05 o 
  -6   9   8     1186.57     1061.05     69.26 o 
  -5   9   8       92.35       67.91     19.50 o 
  -4   9   8     1056.31      987.76     62.53 o 
  -3   9   8      353.79      365.11     34.29 o 
  -2   9   8     1006.77     1033.40     38.68 o 
  -1   9   8     1594.16     1609.72     86.74 o 
   0   9   8        5.14       10.09     10.09 o 
   1   9   8      287.74      236.68     23.53 o 
   2   9   8      666.73      586.33     39.00 o 
   3   9   8       16.64       24.88     14.12 o 
   4   9   8      611.11      533.21     43.71 o 
   5   9   8      136.97      102.20     22.19 o 
   6   9   8      342.07      334.18     36.31 o 
   7   9   8      342.82      365.11     38.33 o 
   8   9   8       29.53       27.57     19.50 o 
  -9  10   8      111.30      135.82     24.88 o 
  -8  10   8      812.98      832.43     63.21 o 
  -7  10   8      437.01      396.04     40.34 o 
  -6  10   8      490.13      458.58     41.69 o 
  -5  10   8     2571.00     2415.26    123.72 o 
  -4  10   8      447.73      377.89     36.98 o 
  -3  10   8      508.68      491.52     37.65 o 
  -1  10   8       11.00       10.09     11.43 o 
   0  10   8      515.88      483.46     32.28 o 
   1  10   8      383.14      385.96     31.60 o 
   2  10   8      620.43      593.73     42.36 o 
   3  10   8      889.57      853.95     57.83 o 
   4  10   8       80.23       61.86     18.15 o 
   5  10   8      423.95      442.44     41.69 o 
   6  10   8      232.64      218.53     30.26 o 
   7  10   8       45.52       81.36     20.17 o 
   8  10   8      233.91      265.60     34.29 o 
  -9  11   8      619.73      584.32     54.46 o 
  -8  11   8      205.55      186.25     28.24 o 
  -7  11   8      722.18      764.52     58.50 o 
  -6  11   8     1747.07     1691.76     95.48 o 
  -5  11   8      222.47      192.98     27.57 o 
  -4  11   8     2159.49     2192.02    112.96 o 
  -3  11   8      409.78      363.77     35.64 o 
  -2  11   8     2740.07     2779.03    138.51 o 
  -1  11   8     3056.99     3004.28    142.55 o 
   0  11   8      119.18      128.43     16.81 o 
   1  11   8     2848.82     2721.20    125.07 o 
   2  11   8      928.19      913.12     57.83 o 
   3  11   8      296.31      266.27     29.59 o 
   4  11   8     1666.91     1637.29     92.12 o 
   5  11   8      165.12      205.75     28.24 o 
   6  11   8      371.89      382.60     36.98 o 
   7  11   8      538.27      569.52     49.09 o 
   8  11   8       13.12       49.76     18.15 o 
  -8  12   8      556.62      490.18     49.09 o 
  -7  12   8      479.32      459.92     45.05 o 
  -6  12   8      338.09      322.75     35.64 o 
  -5  12   8     1992.95     1949.29    106.91 o 
  -4  12   8      505.38      494.89     42.36 o 
  -3  12   8      387.26      361.75     35.64 o 
  -2  12   8     2684.42     2657.32    129.10 o 
   1  12   8     1003.88      876.14     54.46 o 
   2  12   8      830.42      775.95     51.77 o 
   3  12   8     2058.60     1885.41     98.84 o 
   4  12   8      121.70      117.00     22.19 o 
   5  12   8      754.59      821.00     57.83 o 
   6  12   8      426.38      377.89     38.33 o 
   7  12   8       92.53      117.00     22.19 o 
   8  12   8      295.46      389.32     41.02 o 
  -8  13   8      208.91      230.63     30.93 o 
  -7  13   8      296.61      272.32     34.29 o 
  -6  13   8     1059.98     1138.37     75.31 o 
  -5  13   8       15.00        8.74     15.47 o 
  -4  13   8     1619.65     1401.95     88.76 o 
  -3  13   8     1297.72     1385.14     84.05 o 
  -2  13   8      688.93      709.38     49.76 o 
   1  13   8     1694.38     1629.22     82.71 o 
   2  13   8     1890.73     1746.89     92.79 o 
   3  13   8        8.75        7.40     15.47 o 
   4  13   8     1197.00     1202.92     73.29 o 
   5  13   8      252.23      282.41     31.60 o 
   6  13   8      289.00      344.94     35.64 o 
   7  13   8      468.38      536.57     47.07 o 
  -8  14   8      541.77      607.85     54.46 o 
  -7  14   8      317.35      328.80     38.33 o 
  -6  14   8      117.32      106.91     21.52 o 
  -5  14   8     1760.80     1798.00    102.88 o 
  -4  14   8      830.55      822.34     59.84 o 
  -3  14   8      169.65      203.06     28.24 o 
  -2  14   8     1467.40     1465.83     86.74 o 
   1  14   8      919.25      898.33     54.46 o 
   2  14   8      246.16      250.81     26.90 o 
   3  14   8     1857.56     1724.71     92.79 o 
   4  14   8      150.37      128.43     21.52 o 
   5  14   8      635.37      685.18     52.45 o 
   6  14   8      325.39      324.77     35.64 o 
   7  14   8       49.91       73.96     18.15 o 
  -7  15   8      134.52      143.22     25.55 o 
  -6  15   8      804.96      808.22     61.86 o 
  -5  15   8       95.45      116.33     22.19 o 
  -4  15   8      740.13      763.85     57.15 o 
  -3  15   8      986.91      946.74     64.55 o 
   1  15   8       73.51       90.10     14.12 o 
   2  15   8     1434.36     1348.83     73.96 o 
   3  15   8       68.45       47.07     15.47 o 
   4  15   8      651.71      685.85     50.43 o 
   5  15   8      250.59      285.10     30.93 o 
   6  15   8      171.61      214.50     28.24 o 
   7  15   8      201.38      229.96     29.59 o 
  -7  16   8      314.89      240.05     32.28 o 
  -6  16   8       94.21      116.33     22.86 o 
  -5  16   8     1063.60     1059.03     73.96 o 
  -4  16   8      339.74      340.23     36.31 o 
  -3  16   8      130.23      137.17     23.53 o 
   2  16   8      139.56      160.70     21.52 o 
   3  16   8      983.41      952.79     62.53 o 
   4  16   8      136.32      173.48     24.21 o 
   5  16   8      325.44      392.68     37.65 o 
   6  16   8      323.63      346.96     36.98 o 
  -6  17   8      654.05      667.69     57.15 o 
  -5  17   8       40.44       56.48     17.48 o 
  -4  17   8      540.48      584.99     50.43 o 
   2  17   8      627.81      621.30     44.38 o 
   3  17   8       47.05       64.55     16.14 o 
   4  17   8      570.29      619.28     48.41 o 
   5  17   8      214.59      250.81     28.24 o 
   6  17   8      104.47      129.77     22.19 o 
  -6  18   8       80.77       96.15     22.19 o 
  -5  18   8      625.62      630.71     53.79 o 
  -4  18   8      235.69      230.63     30.93 o 
   2  18   8      293.09      292.49     27.57 o 
   3  18   8      583.42      617.94     45.72 o 
   4  18   8       51.90       92.12     16.14 o 
   5  18   8      235.60      251.48     28.91 o 
  -5  19   8       16.57       20.84     16.81 o 
   3  19   8       81.03      129.10     18.83 o 
   4  19   8      365.93      449.16     39.00 o 
   3  20   8      513.01      584.99     44.38 o 
   4  20   8       22.71       63.21     15.47 o 
   0 -21   9      605.40      642.14     55.81 o 
  -3 -20   9      175.99      212.68     26.90 o 
  -2 -20   9      290.40      292.46     23.76 o 
  -1 -20   9      383.01      370.69     26.86 o 
   0 -20   9       26.98       55.82     10.94 o 
   1 -20   9      490.60      562.13     52.45 o 
   2 -20   9      252.11      256.18     39.67 o 
  -4 -19   9       16.51       42.36     14.12 o 
  -3 -19   9      422.46      453.86     30.19 o 
  -2 -19   9      342.90      400.16     28.04 o 
  -1 -19   9      110.20      136.42     18.49 o 
   0 -19   9      776.06      835.71     42.93 o 
   1 -19   9      130.95      154.65     26.22 o 
   2 -19   9      260.38      266.27     38.33 o 
   3 -19   9      391.65      443.78     49.76 o 
  -5 -18   9      116.65      136.50     20.84 o 
  -4 -18   9      813.72      849.91     62.53 o 
  -3 -18   9      154.34      148.61     23.20 o 
  -2 -18   9      191.75      228.35     20.68 o 
  -1 -18   9      765.92      785.05     41.23 o 
   0 -18   9       23.98       39.07     11.38 o 
   1 -18   9      458.03      519.78     31.76 o 
   2 -18   9      204.63      215.17     34.29 o 
   3 -18   9      168.18      168.10     32.28 o 
   4 -18   9      438.94      502.28     53.12 o 
  -5 -17   9      274.39      322.08     31.60 o 
  -4 -17   9       83.67       98.84     18.83 o 
  -3 -17   9      393.31      418.03     30.59 o 
  -2 -17   9      220.29      229.70     20.20 o 
  -1 -17   9      285.41      294.92     23.50 o 
   0 -17   9      600.41      541.27     32.24 o 
   1 -17   9       73.88       89.03     12.81 o 
   2 -17   9      166.50      176.84     30.26 o 
   3 -17   9      488.39      520.44     49.76 o 
   4 -17   9        0.26       17.48     21.52 o 
   5 -17   9      224.47      247.44     38.33 o 
  -6 -16   9      362.56      364.44     37.65 o 
  -5 -16   9      111.56      145.24     20.84 o 
  -4 -16   9      826.00      885.55     61.19 o 
  -3 -16   9      207.96      215.74     19.00 o 
  -2 -16   9       67.01       92.04     13.11 o 
  -1 -16   9      789.56      827.64     41.58 o 
   0 -16   9       11.73       20.36      9.95 o 
   1 -16   9      654.32      658.24     36.05 o 
   2 -16   9      488.59      454.51     29.01 o 
   3 -16   9       69.77       80.02     23.53 o 
   4 -16   9      582.69      632.73     56.48 o 
   5 -16   9       20.74       31.60     22.19 o 
  -7 -15   9      118.46      181.55     26.22 o 
  -6 -15   9      228.82      215.84     28.91 o 
  -5 -15   9      810.66      815.98     40.65 o 
  -4 -15   9       10.19       33.62     14.12 o 
  -3 -15   9      696.25      727.51     37.80 o 
  -2 -15   9      337.43      367.44     25.19 o 
  -1 -15   9      372.98      407.24     27.09 o 
   0 -15   9     1069.31     1046.82     47.91 o 
   1 -15   9      234.96      227.57     51.10 o 
   2 -15   9      278.31      284.62     36.98 o 
   3 -15   9      645.97      684.50     56.48 o 
   4 -15   9       43.16       58.50     22.86 o 
   5 -15   9      326.99      357.72     42.36 o 
   6 -15   9       97.11      102.20     26.90 o 
  -7 -14   9      481.49      470.01     44.38 o 
  -6 -14   9      481.33      464.63     42.36 o 
  -5 -14   9      145.79      179.73     16.83 o 
  -4 -14   9     2199.34     2138.23    114.31 o 
  -3 -14   9      873.53      802.17     39.46 o 
  -2 -14   9      236.58      248.21     23.20 o 
  -1 -14   9      984.14      990.06     45.61 o 
   0 -14   9       22.66       31.27     10.94 o 
   1 -14   9      770.69      812.43     61.19 o 
   2 -14   9      270.18      261.73     21.54 o 
   3 -14   9      300.79      291.94     23.10 o 
   4 -14   9      974.04      996.50     71.27 o 
   5 -14   9       21.22       21.52     18.83 o 
   6 -14   9      237.27      264.25     36.31 o 
  -7 -13   9      184.21      188.27     27.57 o 
  -6 -13   9      307.49      299.89     32.95 o 
  -5 -13   9     1167.93     1176.66     55.81 o 
  -4 -13   9       38.05       66.95     12.78 o 
  -3 -13   9     1140.32     1115.87     49.92 o 
  -2 -13   9      948.12      923.98     43.03 o 
  -1 -13   9      463.81      467.50     28.74 o 
   0 -13   9     2385.67     2365.77     85.01 o 
   1 -13   9      259.47      248.29     20.96 o 
   2 -13   9      528.63      530.15     30.73 o 
   3 -13   9     1066.62     1053.00     47.93 o 
   4 -13   9       68.99       60.52     23.53 o 
   5 -13   9      506.34      547.33     51.10 o 
   6 -13   9      219.76      251.48     35.64 o 
   7 -13   9      137.66      152.63     30.26 o 
  -8 -12   9       38.21       56.48     19.50 o 
  -7 -12   9      509.84      494.89     45.05 o 
  -6 -12   9      493.57      474.71     41.69 o 
  -5 -12   9      189.66      184.84     16.56 o 
  -4 -12   9     2002.89     1879.81     57.19 o 
  -3 -12   9      947.42      947.75     43.03 o 
  -2 -12   9      991.02      957.28     43.03 o 
  -1 -12   9     1848.65     1850.81     69.62 o 
   0 -12   9      428.33      391.89     26.31 o 
   1 -12   9     1490.88     1468.11     59.29 o 
   2 -12   9      796.95      741.61     47.74 o 
   3 -12   9      152.23      166.46     17.82 o 
   4 -12   9     1617.13     1520.28     76.32 o 
   5 -12   9      186.05      210.46     32.28 o 
   6 -12   9      298.58      330.15     39.67 o 
   7 -12   9      286.09      316.70     40.34 o 
  -8 -11   9      750.81      742.33     59.17 o 
  -7 -11   9      363.07      359.73     37.65 o 
  -6 -11   9      411.03      377.89     36.98 o 
  -5 -11   9     1291.33     1258.06     75.98 o 
  -4 -11   9      298.53      271.60     16.80 o 
  -3 -11   9      999.36      941.54     43.01 o 
  -2 -11   9     1312.27     1279.04     53.49 o 
  -1 -11   9      542.72      463.28     28.29 o 
   0 -11   9     3376.75     3402.66    112.38 o 
   1 -11   9      509.92      506.75     29.85 o 
   2 -11   9      980.28      946.79     43.55 o 
   3 -11   9     1914.81     1855.46     70.26 o 
   4 -11   9       48.59       33.33     12.91 o 
   5 -11   9      671.88      672.40     55.81 o 
   6 -11   9      293.60      322.08     39.67 o 
   7 -11   9      178.98      215.17     33.62 o 
  -8 -10   9       46.19       80.02     20.17 o 
  -7 -10   9      801.28      730.90     56.48 o 
  -6 -10   9      702.74      736.28     54.46 o 
  -5 -10   9      255.11      220.55     28.24 o 
  -4 -10   9     2505.69     2402.18     68.83 o 
  -3 -10   9      541.35      499.66     36.98 o 
  -2 -10   9      639.09      612.86     31.62 o 
  -1 -10   9     1269.62     1259.91     53.95 o 
   0 -10   9       26.28        4.68     10.90 o 
   1 -10   9     1744.79     1749.65     67.60 o 
   2 -10   9      708.40      628.26     33.69 o 
   3 -10   9      269.90      266.34     21.65 o 
   4 -10   9     1605.61     1465.77     68.92 o 
   5 -10   9      118.52      103.05     15.65 o 
   6 -10   9      317.41      367.80     41.69 o 
   7 -10   9      297.44      295.86     38.33 o 
   8 -10   9       27.66       44.38     22.86 o 
  -8  -9   9      929.32     1001.88     69.93 o 
  -7  -9   9      101.86      100.19     21.52 o 
  -6  -9   9      663.42      656.26     51.10 o 
  -5  -9   9     1292.57     1223.51     52.50 o 
  -4  -9   9       62.62       70.84      9.57 o 
  -3  -9   9     1423.13     1317.44     42.82 o 
  -2  -9   9     1399.09     1381.48     59.84 o 
  -1  -9   9      744.78      693.89     33.52 o 
   0  -9   9     1968.23     1903.43     68.20 o 
   1  -9   9      666.57      624.14     32.95 o 
   2  -9   9      475.07      414.04     26.13 o 
   3  -9   9     1094.75     1022.80     45.94 o 
   4  -9   9       99.60       93.58     16.47 o 
   5  -9   9      691.83      697.39     36.57 o 
   6  -9   9       80.05       96.15     25.55 o 
   7  -9   9      215.58      194.32     31.60 o 
   8  -9   9      286.57      390.66     44.38 o 
  -9  -8   9      302.61      355.70     41.02 o 
  -8  -8   9       18.79       54.46     18.83 o 
  -7  -8   9      587.76      602.47     49.09 o 
  -6  -8   9      307.31      307.96     32.95 o 
  -5  -8   9      285.74      263.89     20.43 o 
  -4  -8   9      963.50      901.98     47.00 o 
  -3  -8   9     1081.80      963.88     40.81 o 
  -2  -8   9      215.13      228.13     18.07 o 
  -1  -8   9      520.00      490.51     26.84 o 
   0  -8   9      330.35      339.28     22.07 o 
   1  -8   9     1286.34     1152.94     49.60 o 
   2  -8   9      528.95      483.27     56.82 o 
   3  -8   9      375.59      341.18     37.99 o 
   4  -8   9     1145.32     1046.51     47.77 o 
   5  -8   9       66.42       42.63     12.31 o 
   6  -8   9      312.75      311.17     24.32 o 
   7  -8   9      207.43      244.75     34.29 o 
   8  -8   9        6.75        0.00     20.17 o 
  -9  -7   9       62.41       94.14     22.19 o 
  -8  -7   9      680.04      719.47     57.15 o 
  -7  -7   9      213.17      189.62     26.90 o 
  -6  -7   9      540.83      561.45     45.05 o 
  -5  -7   9     1210.73     1196.72     48.72 o 
  -4  -7   9      257.50      247.56     14.79 o 
  -3  -7   9     1739.83     1690.86     50.60 o 
  -2  -7   9      676.79      694.76     33.76 o 
  -1  -7   9     1058.44     1000.25     64.21 o 
   0  -7   9     2220.45     2173.73     74.61 o 
   1  -7   9      136.96      130.97     14.84 o 
   2  -7   9      553.61      523.46     28.82 o 
   3  -7   9     1213.42     1117.85     48.32 o 
   4  -7   9       70.19       80.64     14.45 o 
   5  -7   9      710.11      663.85     35.50 o 
   6  -7   9      148.15      176.80     19.04 o 
   7  -7   9       97.48       99.52     24.88 o 
   8  -7   9      219.11      317.37     38.33 o 
  -9  -6   9      415.48      440.42     45.05 o 
  -8  -6   9       96.79      100.19     21.52 o 
  -7  -6   9      712.75      663.66     52.45 o 
  -6  -6   9      454.94      465.56     27.47 o 
  -5  -6   9      216.47      191.84     25.21 o 
  -4  -6   9     1952.71     1883.54     67.75 o 
  -3  -6   9      453.22      450.15     19.89 o 
  -2  -6   9     3063.33     3136.46     81.77 o 
  -1  -6   9     1720.12     1604.54     91.45 o 
   0  -6   9      383.65      362.35     23.03 o 
   1  -6   9     5067.36     4964.56    150.39 o 
   2  -6   9      789.04      733.16     35.30 o 
   3  -6   9     1425.04     1354.30     53.30 o 
   4  -6   9     1308.70     1151.33     49.40 o 
   5  -6   9       50.81       39.67     12.31 o 
   6  -6   9      523.06      503.13     42.36 o 
   7  -6   9      389.33      389.32     42.36 o 
   8  -6   9        7.24       45.05     23.53 o 
  -9  -5   9       18.66       32.28     18.15 o 
  -8  -5   9     1021.61      994.48     68.58 o 
  -7  -5   9      657.77      617.93     33.12 o 
  -6  -5   9      877.28      816.70     39.34 o 
  -5  -5   9     3738.42     3689.66    119.74 o 
  -4  -5   9        6.52       14.52     10.43 o 
  -3  -5   9     4278.40     4291.81    106.74 o 
  -2  -5   9     3134.60     3141.48     82.56 o 
  -1  -5   9     1392.07     1373.28     52.27 o 
   0  -5   9     3787.07     3723.60    115.03 o 
   1  -5   9      329.28      290.48     21.06 o 
   2  -5   9     2027.26     1960.02     74.30 o 
   3  -5   9     1626.87     1486.68     79.34 o 
   4  -5   9       39.04       30.27     12.42 o 
   5  -5   9     1232.94     1162.17     50.43 o 
   6  -5   9       76.98       91.86     15.13 o 
   7  -5   9      135.19      185.58     30.26 o 
   8  -5   9      447.43      551.37     50.43 o 
   9  -5   9        4.16       29.59     22.86 o 
  -9  -4   9      834.92      837.14     65.22 o 
  -8  -4   9       43.28       72.91     11.07 o 
  -7  -4   9     1822.40     1728.76     67.27 o 
  -6  -4   9     2155.02     2009.12     74.01 o 
  -5  -4   9      647.59      589.07     30.89 o 
  -4  -4   9     4875.33     4673.52    147.58 o 
  -3  -4   9     1384.66     1362.22     41.37 o 
  -2  -4   9     2546.26     2462.42     66.51 o 
  -1  -4   9     2836.57     2783.33     91.50 o 
   0  -4   9      326.26      309.71     21.33 o 
   1  -4   9     4066.20     4068.28    125.93 o 
   2  -4   9     3274.11     3083.56    101.19 o 
   3  -4   9      852.45      820.14     38.85 o 
   4  -4   9     2673.67     2595.74     88.99 o 
   5  -4   9      118.99      130.27     17.31 o 
   6  -4   9     1003.54     1010.62     69.26 o 
   7  -4   9      634.98      635.42     54.46 o 
   8  -4   9       83.89      131.12     26.90 o 
   9  -4   9      515.47      570.87     53.12 o 
  -9  -3   9        6.78       16.81     16.14 o 
  -8  -3   9     1508.77     1510.88     90.10 o 
  -7  -3   9      749.58      733.25     36.46 o 
  -6  -3   9     1219.32     1148.85     47.43 o 
  -5  -3   9     1679.74     1629.42     60.08 o 
  -4  -3   9      478.49      447.54     25.41 o 
  -3  -3   9     2797.02     2764.54     76.16 o 
  -2  -3   9     3280.79     3097.24     82.04 o 
  -1  -3   9      230.05      239.45     23.20 o 
   0  -3   9     2889.43     2687.34     89.35 o 
   1  -3   9      482.80      399.78     24.40 o 
   2  -3   9     1122.99     1014.05     99.52 o 
   3  -3   9     2200.23     1967.23     73.62 o 
   4  -3   9      187.13      165.54     18.56 o 
   5  -3   9     2064.85     1946.40     72.45 o 
   6  -3   9      386.86      394.70     41.69 o 
   7  -3   9      182.34      211.13     31.60 o 
   8  -3   9      390.36      429.66     43.03 o 
   9  -3   9        5.72       13.45     22.86 o 
  -9  -2   9      776.99      779.98     61.86 o 
  -8  -2   9       19.67       26.90     16.14 o 
  -7  -2   9     1386.31     1330.99     54.66 o 
  -6  -2   9     1192.35     1115.45     46.69 o 
  -5  -2   9      186.80      156.35     16.14 o 
  -4  -2   9     2655.82     2553.09     84.12 o 
  -3  -2   9     1640.10     1566.44     69.59 o 
  -2  -2   9      790.81      708.99     37.97 o 
  -1  -2   9     2570.73     2306.90    171.80 o 
   0  -2   9       89.75       68.19     11.29 o 
   1  -2   9     1900.46     1797.96     65.59 o 
   2  -2   9     1949.15     1804.72     90.77 o 
   3  -2   9        8.55        0.00     11.38 o 
   4  -2   9     1704.37     1537.52     59.38 o 
   5  -2   9      175.84      161.88     18.95 o 
   6  -2   9      653.90      626.68     52.45 o 
   7  -2   9      283.97      313.34     36.31 o 
   8  -2   9       17.72       40.34     19.50 o 
   9  -2   9      266.48      350.99     41.69 o 
  -9  -1   9       51.94       65.90     19.50 o 
  -8  -1   9      458.50      396.04     41.02 o 
  -7  -1   9      207.24      178.19     26.90 o 
  -6  -1   9      638.03      613.55     35.97 o 
  -5  -1   9      980.33      961.55     39.86 o 
  -4  -1   9       31.14       33.82     14.79 o 
  -3  -1   9     1908.59     1767.10    144.57 o 
  -2  -1   9     1410.06     1388.80     40.87 o 
  -1  -1   9       57.69       67.75      9.79 o 
   0  -1   9     1492.10     1422.50    101.20 o 
   1  -1   9      354.34      346.23     21.86 o 
   2  -1   9     1762.17     1569.50     58.68 o 
   3  -1   9     2175.34     1980.11     71.30 o 
   4  -1   9       71.96       56.71     13.29 o 
   5  -1   9     1280.03     1236.54     76.65 o 
   6  -1   9      223.44      223.24     30.93 o 
   7  -1   9       38.64       29.59     18.15 o 
   8  -1   9      507.81      557.42     50.43 o 
   9  -1   9        2.42       14.12     22.86 o 
  -9   0   9      372.71      433.03     44.38 o 
  -8   0   9        0.99        5.38     12.78 o 
  -7   0   9      775.84      689.88     53.79 o 
  -6   0   9      881.08      833.81     38.29 o 
  -5   0   9      105.62      115.63     13.39 o 
  -4   0   9      638.58      574.58     28.48 o 
  -3   0   9     1371.55     1440.93     85.73 o 
  -2   0   9      627.64      659.69     23.62 o 
  -1   0   9     1890.89     1897.49     52.01 o 
   0   0   9       44.73       26.35      8.88 o 
   1   0   9     1721.35     1623.56     58.71 o 
   2   0   9     1724.01     1662.01     60.61 o 
   3   0   9        4.54        0.00     10.43 o 
   4   0   9      150.59      122.63     15.60 o 
   5   0   9        8.74        0.00     16.81 o 
   6   0   9      392.64      328.80     36.31 o 
   7   0   9      116.52      126.41     24.88 o 
   8   0   9        8.29       36.98     20.17 o 
   9   0   9      220.79      262.24     36.31 o 
  -9   1   9       40.62       60.52     18.83 o 
  -8   1   9      465.93      486.82     44.38 o 
  -7   1   9      132.66      125.74     23.53 o 
  -6   1   9      540.96      540.68     29.19 o 
  -5   1   9      753.64      704.67     53.79 o 
  -4   1   9       35.30       36.27      8.71 o 
  -3   1   9     1713.73     1708.30     61.31 o 
  -2   1   9     1381.31     1380.17     50.40 o 
  -1   1   9       88.28      117.16      9.06 o 
   0   1   9     1504.92     1509.46     53.24 o 
   1   1   9      345.12      304.05     20.20 o 
   2   1   9     1657.38     1586.76     58.71 o 
   3   1   9     2216.32     2026.74     71.75 o 
   4   1   9       57.91       60.21     13.54 o 
   5   1   9     1399.39     1227.80     74.64 o 
   6   1   9      217.01      176.84     27.57 o 
   7   1   9       72.39       92.79     21.52 o 
   8   1   9      516.68      521.11     49.09 o 
   9   1   9        0.95       26.90     20.17 o 
  -9   2   9      745.51      810.91     63.88 o 
  -8   2   9       16.51       29.59     15.47 o 
  -7   2   9     1433.92     1387.16     84.05 o 
  -6   2   9     1096.67     1047.60     68.58 o 
  -5   2   9      225.64      240.17     22.53 o 
  -4   2   9     2398.89     2436.94     83.06 o 
  -3   2   9     1542.65     1531.23     56.05 o 
  -2   2   9      687.46      647.56     29.95 o 
  -1   2   9     2436.27     2403.57     62.75 o 
   0   2   9       86.37      109.34     13.09 o 
   1   2   9     2053.86     1933.95     65.36 o 
   2   2   9     1984.19     1810.95     64.89 o 
   3   2   9       17.70       15.56     11.64 o 
   4   2   9     1686.26     1447.00     83.38 o 
   5   2   9      157.48      130.45     24.88 o 
   6   2   9      682.47      684.50     53.79 o 
   7   2   9      265.46      297.20     34.96 o 
   8   2   9       24.01       35.64     18.83 o 
   9   2   9      281.45      301.91     39.00 o 
  -9   3   9        3.05       23.53     16.81 o 
  -8   3   9     1397.87     1376.40     88.76 o 
  -7   3   9      707.82      690.55     55.14 o 
  -6   3   9     1124.52     1021.38     69.26 o 
  -5   3   9     1542.97     1535.24     62.20 o 
  -4   3   9      460.75      444.37     38.66 o 
  -3   3   9     2747.04     2803.34     90.24 o 
  -2   3   9     3344.18     3313.12    101.44 o 
  -1   3   9      240.47      285.06     13.80 o 
   0   3   9     2858.44     2774.88     71.30 o 
   1   3   9      389.68      343.62     21.40 o 
   2   3   9     1214.01     1128.99     44.93 o 
   3   3   9     2495.09     2209.92     74.64 o 
   4   3   9      214.06      195.67     28.24 o 
   5   3   9     2171.68     1919.70    104.22 o 
   6   3   9      438.21      447.82     42.36 o 
   7   3   9      199.28      214.50     30.26 o 
   8   3   9      377.38      332.84     39.00 o 
   9   3   9        4.62       36.31     21.52 o 
  -9   4   9      826.17      899.00     68.58 o 
  -8   4   9       39.14       72.62     20.84 o 
  -7   4   9     1864.16     1880.70    104.22 o 
  -6   4   9     2129.13     2083.09    110.95 o 
  -5   4   9      598.27      551.37     45.05 o 
  -4   4   9     4778.57     4947.94    275.68 o 
  -3   4   9     1327.89     1339.78     50.77 o 
  -2   4   9     2503.11     2480.97     81.49 o 
  -1   4   9     2795.01     2811.55     72.55 o 
   0   4   9      324.15      331.85     16.88 o 
   1   4   9     4147.09     3893.19    174.82 o 
   2   4   9     3231.09     3074.52    103.89 o 
   3   4   9      840.78      795.45     54.46 o 
   4   4   9     2502.71     2465.02    125.74 o 
   5   4   9       85.13       98.17     24.21 o 
   6   4   9      971.96     1018.01     68.58 o 
   7   4   9      645.52      636.09     53.12 o 
   8   4   9       81.01      111.62     24.88 o 
   9   4   9      513.82      530.52     52.45 o 
  -9   5   9       19.78       38.33     18.15 o 
  -8   5   9     1005.48      966.24     69.93 o 
  -7   5   9      606.31      555.40     49.76 o 
  -6   5   9      905.79      869.41     60.52 o 
  -5   5   9     3840.82     3748.63    176.17 o 
  -4   5   9        5.23       30.05     10.09 o 
  -3   5   9     4294.97     4135.25    304.60 o 
  -2   5   9     3185.35     3225.89    101.44 o 
  -1   5   9     1320.78     1355.99     50.40 o 
   0   5   9     3600.21     3530.90     90.97 o 
   1   5   9      244.63      217.01     24.54 o 
   2   5   9     2154.95     2113.72     72.03 o 
   3   5   9     1617.28     1483.99     82.03 o 
   4   5   9       40.72       39.00     18.83 o 
   5   5   9     1258.40     1163.25     73.29 o 
   6   5   9      101.46       92.12     22.19 o 
   7   5   9      127.14      160.70     26.22 o 
   8   5   9      418.03      484.13     47.74 o 
   9   5   9        7.20       13.45     22.86 o 
  -9   6   9      419.08      436.39     45.05 o 
  -8   6   9       79.35       91.45     21.52 o 
  -7   6   9      733.89      694.59     54.46 o 
  -6   6   9      385.50      341.58     37.65 o 
  -5   6   9      180.81      153.98     24.88 o 
  -4   6   9     1930.24     1848.43     98.84 o 
  -3   6   9      449.12      403.74     23.45 o 
  -2   6   9     3104.98     3091.15     99.51 o 
  -1   6   9     1788.27     1754.98     59.90 o 
   0   6   9      381.42      372.00     17.07 o 
   1   6   9     4905.51     4768.88    147.15 o 
   2   6   9      834.97      674.42     47.07 o 
   3   6   9     1209.88     1182.08     72.62 o 
   4   6   9     1300.53     1191.49     71.27 o 
   5   6   9       47.17       40.34     18.15 o 
   6   6   9      486.86      500.94     45.05 o 
   7   6   9      407.96      444.46     42.36 o 
   8   6   9       11.83       37.65     19.50 o 
  -9   7   9       59.00       91.45     23.53 o 
  -8   7   9      765.85      735.61     58.50 o 
  -7   7   9      201.59      182.89     27.57 o 
  -6   7   9      578.98      498.92     44.38 o 
  -5   7   9     1116.95     1081.89     71.27 o 
  -4   7   9      232.11      211.13     26.90 o 
  -3   7   9     1767.63     1769.58     64.21 o 
  -2   7   9      779.84      779.09     33.67 o 
  -1   7   9     1079.20     1040.68     41.36 o 
   0   7   9     2175.63     2068.62     94.81 o 
   1   7   9       84.98       43.90     12.33 o 
   2   7   9      473.95      447.82     38.33 o 
   3   7   9     1306.75     1217.72     69.26 o 
   4   7   9       61.45       69.26     20.17 o 
   5   7   9      704.19      705.35     52.45 o 
   6   7   9      207.01      213.82     29.59 o 
   7   7   9       96.35      139.19     23.53 o 
   8   7   9      207.27      221.22     32.28 o 
  -9   8   9      312.43      356.37     41.02 o 
  -8   8   9       17.06       32.28     14.79 o 
  -7   8   9      636.24      582.30     49.76 o 
  -6   8   9      382.45      346.96     36.31 o 
  -5   8   9      276.18      275.01     31.60 o 
  -4   8   9     1004.46      979.01     61.86 o 
  -3   8   9      966.06      835.12     57.83 o 
  -2   8   9      304.43      332.31     24.21 o 
  -1   8   9      461.48      431.33     24.40 o 
   0   8   9      329.36      308.77     19.22 o 
   1   8   9     1542.35     1415.40     69.26 o 
   2   8   9      678.01      607.85     41.69 o 
   3   8   9      373.50      311.99     32.28 o 
   4   8   9     1307.84     1271.51     71.95 o 
   5   8   9       63.39       55.81     18.15 o 
   6   8   9      401.67      414.87     39.00 o 
   7   8   9      252.46      275.01     32.95 o 
   8   8   9       12.17       55.81     18.83 o 
  -8   9   9      972.43      991.12     71.95 o 
  -7   9   9      117.50      143.89     24.88 o 
  -6   9   9      647.66      652.90     52.45 o 
  -5   9   9     1427.54     1444.31     82.03 o 
  -4   9   9       76.78       70.60     18.15 o 
  -3   9   9     1524.00     1486.00     80.02 o 
  -2   9   9     1460.43     1494.07     53.98 o 
  -1   9   9      626.68      605.97     30.17 o 
   0   9   9     1840.99     1753.62     87.41 o 
   1   9   9      621.18      605.16     41.69 o 
   2   9   9      480.17      427.65     34.96 o 
   3   9   9     1161.74     1087.27     64.55 o 
   4   9   9      104.85       93.46     20.84 o 
   5   9   9      638.86      671.73     51.77 o 
   6   9   9      100.85      133.14     23.53 o 
   7   9   9      207.85      225.93     30.93 o 
   8   9   9      280.65      371.84     39.67 o 
  -8  10   9       44.97       40.34     16.14 o 
  -7  10   9      812.42      819.66     61.86 o 
  -6  10   9      754.76      693.92     55.14 o 
  -5  10   9      234.26      213.82     28.91 o 
  -4  10   9     2535.91     2543.69    127.08 o 
  -3  10   9      567.77      584.99     44.38 o 
  -2  10   9      600.66      587.00     44.38 o 
  -1  10   9     1574.85     1612.41     80.02 o 
   1  10   9     1833.58     1935.17     92.12 o 
   2  10   9      661.32      650.88     45.05 o 
   3  10   9      227.43      206.43     27.57 o 
   4  10   9     1584.44     1533.74     86.07 o 
   5  10   9       95.71       86.74     20.84 o 
   6  10   9      344.28      402.77     39.00 o 
   7  10   9      279.93      331.49     36.98 o 
   8  10   9       27.20       65.90     17.48 o 
  -8  11   9      773.38      755.78     61.86 o 
  -7  11   9      360.17      365.11     39.67 o 
  -6  11   9      352.52      313.34     35.64 o 
  -5  11   9     1282.34     1288.32     80.02 o 
  -4  11   9      305.72      330.82     34.29 o 
  -3  11   9      995.55     1001.20     63.88 o 
  -2  11   9     1527.96     1454.40     79.34 o 
   1  11   9      528.09      537.25     37.65 o 
   2  11   9      905.17      913.79     57.83 o 
   3  11   9     1813.57     1863.22     98.84 o 
   4  11   9       49.73       66.57     18.83 o 
   5  11   9      589.75      681.14     52.45 o 
   6  11   9      268.39      318.72     35.64 o 
   7  11   9      168.55      210.46     29.59 o 
  -8  12   9       39.68       72.62     21.52 o 
  -7  12   9      501.57      521.11     48.41 o 
  -6  12   9      523.99      511.02     46.40 o 
  -5  12   9      163.51      182.22     27.57 o 
  -4  12   9     1947.97     1865.91    104.22 o 
  -3  12   9      914.02      854.62     60.52 o 
  -2  12   9      910.02      843.19     59.17 o 
   1  12   9     1489.46     1460.45     77.33 o 
   2  12   9      754.07      722.83     49.09 o 
   3  12   9      116.67      110.27     22.19 o 
   4  12   9     1581.99     1459.78     85.39 o 
   5  12   9      179.38      228.62     28.91 o 
   6  12   9      256.29      259.55     31.60 o 
   7  12   9      270.97      340.23     36.98 o 
  -7  13   9      168.94      204.41     29.59 o 
  -6  13   9      316.24      313.34     35.64 o 
  -5  13   9     1096.71     1137.03     75.98 o 
  -4  13   9       29.47       39.67     16.81 o 
  -3  13   9     1250.91     1317.90     77.33 o 
  -2  13   9      894.82      919.84     61.86 o 
   1  13   9      259.94      262.24     24.21 o 
   2  13   9      565.97      538.59     40.34 o 
   3  13   9     1119.25     1117.53     67.24 o 
   4  13   9       62.82      100.19     19.50 o 
   5  13   9      520.74      533.21     44.38 o 
   6  13   9      209.37      256.86     30.26 o 
   7  13   9      136.33      148.60     24.21 o 
  -7  14   9      530.63      513.71     49.09 o 
  -6  14   9      499.45      514.39     47.07 o 
  -5  14   9      161.86      188.27     28.24 o 
  -4  14   9     2290.97     2293.56    121.70 o 
  -3  14   9      801.22      724.17     55.81 o 
   2  14   9      294.94      299.89     28.91 o 
   3  14   9      318.23      324.77     31.60 o 
   4  14   9      973.69      908.41     62.53 o 
   5  14   9       21.96       41.02     13.45 o 
   6  14   9      228.32      243.41     29.59 o 
  -7  15   9      110.76      100.86     24.21 o 
  -6  15   9      246.63      262.91     34.29 o 
  -5  15   9      818.91      901.69     65.22 o 
  -4  15   9        6.29       43.03     16.81 o 
  -3  15   9      719.58      704.67     54.46 o 
   2  15   9      245.47      265.60     27.57 o 
   3  15   9      630.13      616.59     47.07 o 
   4  15   9       36.52       75.31     17.48 o 
   5  15   9      381.02      408.15     38.33 o 
   6  15   9       89.62       93.46     19.50 o 
  -6  16   9      347.66      364.44     41.02 o 
  -5  16   9      115.02      136.50     25.55 o 
  -4  16   9      830.23      864.03     64.55 o 
  -3  16   9      228.35      231.31     29.59 o 
   2  16   9      474.17      528.51     39.00 o 
   3  16   9       75.39       96.83     17.48 o 
   4  16   9      582.49      619.95     48.41 o 
   5  16   9       17.65       44.38     13.45 o 
  -5  17   9      269.01      299.22     36.31 o 
  -4  17   9       77.73      147.26     24.21 o 
   3  17   9      471.32      424.96     38.33 o 
   4  17   9        0.42       44.38     13.45 o 
   5  17   9      236.94      268.29     30.93 o 
  -5  18   9      114.42      148.60     26.90 o 
  -4  18   9      814.29      930.60     68.58 o 
   3  18   9      184.40      251.48     26.90 o 
   4  18   9      475.20      569.52     45.72 o 
   3  19   9      403.60      488.83     39.00 o 
  -2 -19  10      296.66      368.12     27.34 o 
  -1 -19  10      261.86      287.13     23.30 o 
   0 -19  10       33.76       58.74     15.80 o 
   1 -19  10      452.26      558.76     51.77 o 
   2 -19  10       87.45       72.62     25.55 o 
  -4 -18  10       20.59       53.05     23.87 o 
  -3 -18  10      678.54      722.41     39.90 o 
  -2 -18  10       78.22      108.76     14.93 o 
  -1 -18  10      358.57      368.65     26.86 o 
   0 -18  10      552.79      590.67     35.30 o 
   1 -18  10        0.89       13.92     10.21 o 
   2 -18  10      351.37      412.85     44.38 o 
   3 -18  10      309.36      268.29     41.69 o 
  -4 -17  10      620.43      638.64     36.85 o 
  -3 -17  10       17.06       36.77     11.15 o 
  -2 -17  10      250.40      290.11     23.30 o 
  -1 -17  10      408.34      430.06     28.99 o 
   0 -17  10       75.51      108.23     14.97 o 
   1 -17  10      329.99      385.00     27.27 o 
   2 -17  10       57.59       73.29     12.76 o 
   3 -17  10      386.09      455.89     50.43 o 
   4 -17  10      291.65      333.51     45.05 o 
  -5 -16  10      234.31      248.36     21.18 o 
  -4 -16  10      107.14      151.58     30.93 o 
  -3 -16  10      984.27     1023.37     48.73 o 
  -2 -16  10       27.09       40.42      9.67 o 
  -1 -16  10      384.04      435.58     44.04 o 
   0 -16  10      310.37      311.27     23.92 o 
   1 -16  10       18.75       30.16      9.95 o 
   2 -16  10      477.16      469.53     30.25 o 
   3 -16  10      248.75      258.20     37.65 o 
   4 -16  10      186.37      203.06     34.96 o 
   5 -16  10      244.09      247.44     41.02 o 
  -5 -15  10      194.02      214.46     18.19 o 
  -4 -15  10      765.14      756.24     39.46 o 
  -3 -15  10       70.69       75.21     14.12 o 
  -2 -15  10      350.70      409.47     27.34 o 
  -1 -15  10      636.78      665.82     36.61 o 
   0 -15  10       20.99       33.90     10.21 o 
   1 -15  10      621.07      650.16     36.26 o 
   2 -15  10       70.13       95.61     13.21 o 
   3 -15  10      363.42      371.72     26.48 o 
   4 -15  10      305.03      314.01     41.69 o 
   5 -15  10       43.11       82.71     27.57 o 
  -5 -14  10      539.05      506.32     44.38 o 
  -4 -14  10      150.86      173.64     17.51 o 
  -3 -14  10     1319.66     1370.33     58.24 o 
  -2 -14  10      203.57      221.96     19.73 o 
  -1 -14  10      275.12      314.40     23.50 o 
   0 -14  10     1146.01     1132.55     51.29 o 
   1 -14  10       10.14       22.12     14.12 o 
   2 -14  10      680.06      678.98     36.74 o 
   3 -14  10      353.33      357.16     25.52 o 
   4 -14  10      316.96      340.91     41.69 o 
   5 -14  10      243.82      301.24     39.67 o 
   6 -14  10       53.62       71.95     26.90 o 
  -7 -13  10      674.47      765.19     58.50 o 
  -6 -13  10      234.24      231.98     28.91 o 
  -5 -13  10      193.33      205.08     26.90 o 
  -4 -13  10     1287.41     1255.56     54.44 o 
  -3 -13  10      244.57      239.43     22.19 o 
  -2 -13  10     1716.16     1639.65     65.37 o 
  -1 -13  10      559.14      594.18     33.52 o 
   0 -13  10      391.79      401.77     27.53 o 
   1 -13  10     1369.59     1358.45     57.86 o 
   2 -13  10      204.88      222.82     20.30 o 
   3 -13  10      608.75      673.41     47.74 o 
   4 -13  10      625.14      636.16     36.19 o 
   5 -13  10        7.45        4.71     18.83 o 
   6 -13  10      277.63      350.99     43.03 o 
  -7 -12  10       84.11      125.74     22.86 o 
  -6 -12  10      456.04      471.36     29.24 o 
  -5 -12  10      705.10      651.56     50.43 o 
  -4 -12  10      208.90      202.41     17.82 o 
  -3 -12  10     1423.55     1474.33     60.62 o 
  -2 -12  10      584.06      547.40     32.09 o 
  -1 -12  10      611.83      611.65     33.97 o 
   0 -12  10     1318.77     1290.32     55.27 o 
   1 -12  10       13.45       24.03     10.63 o 
   2 -12  10     1363.91     1325.50     56.76 o 
   3 -12  10      706.21      710.57     37.53 o 
   4 -12  10      288.45      303.23     24.06 o 
   5 -12  10      392.28      382.60     43.03 o 
   6 -12  10      171.82      138.51     29.59 o 
  -7 -11  10      631.17      630.04     50.43 o 
  -6 -11  10      125.77      130.11     20.51 o 
  -5 -11  10      461.71      454.93     28.05 o 
  -4 -11  10     1095.97     1012.57     45.64 o 
  -3 -11  10        2.87        0.00      8.04 o 
  -2 -11  10     1423.45     1432.99     59.19 o 
  -1 -11  10      518.51      511.00     30.19 o 
   0 -11  10      271.92      265.45     21.81 o 
   1 -11  10      830.04      768.78     44.71 o 
   2 -11  10      169.30      163.23     17.90 o 
   3 -11  10      658.62      698.70     36.94 o 
   4 -11  10      631.21      570.62     33.51 o 
   5 -11  10      142.63      106.91     26.90 o 
   6 -11  10      316.14      396.04     44.38 o 
   7 -11  10      128.63      131.12     31.60 o 
  -8 -10  10      447.52      459.25     45.05 o 
  -7 -10  10      103.16      131.12     22.86 o 
  -6 -10  10      627.28      630.10     33.97 o 
  -5 -10  10      867.75      759.59     42.02 o 
  -4 -10  10      126.79      130.58     13.89 o 
  -3 -10  10     1165.12     1141.71     55.14 o 
  -2 -10  10      449.68      448.19     27.56 o 
  -1 -10  10       89.98       88.08     15.80 o 
   0 -10  10      856.76      865.74     41.33 o 
   1 -10  10       96.93      104.94     15.19 o 
   2 -10  10      312.68      330.06     23.84 o 
   3 -10  10      512.34      477.22     29.96 o 
   4 -10  10      170.57      190.55     18.90 o 
   5 -10  10      556.64      571.69     32.92 o 
   6 -10  10       88.80       94.14     25.55 o 
   7 -10  10      215.04      279.05     39.00 o 
  -8  -9  10       32.56       85.39     18.83 o 
  -7  -9  10      782.62      736.04     38.64 o 
  -6  -9  10      184.38      185.94     17.31 o 
  -5  -9  10      725.27      762.05     44.38 o 
  -4  -9  10      645.08      643.49     47.74 o 
  -3  -9  10       32.25       44.17     10.43 o 
  -2  -9  10     1757.76     1725.76     64.90 o 
  -1  -9  10      322.97      327.12     23.50 o 
   0  -9  10       53.69       64.09     12.54 o 
   1  -9  10     1473.38     1388.04     56.64 o 
   2  -9  10      296.83      227.86     20.30 o 
   3  -9  10      374.16      364.21     25.65 o 
   4  -9  10      386.91      356.47     25.75 o 
   5  -9  10       20.00       42.19     12.19 o 
   6  -9  10      253.74      244.75     35.64 o 
   7  -9  10      100.82      144.57     30.26 o 
  -8  -8  10      690.43      668.67     36.66 o 
  -7  -8  10        5.79       25.59      8.88 o 
  -6  -8  10     1057.59      991.17     68.92 o 
  -5  -8  10      883.70      856.99     40.89 o 
  -4  -8  10      226.80      223.39     19.02 o 
  -3  -8  10     2403.53     2262.63    112.96 o 
  -2  -8  10      473.21      446.38     26.38 o 
  -1  -8  10     1047.86     1008.89     43.74 o 
   0  -8  10      240.43      221.23     22.19 o 
   1  -8  10      348.78      334.74     25.21 o 
   2  -8  10     1532.52     1540.61     60.66 o 
   3  -8  10      752.91      702.71     37.42 o 
   4  -8  10      520.25      489.24     30.33 o 
   5  -8  10      737.50      758.12     39.04 o 
   6  -8  10       21.25       47.86     12.56 o 
   7  -8  10      290.21      344.94     41.02 o 
  -8  -7  10       27.53       68.85     11.44 o 
  -7  -7  10      699.85      660.77     35.30 o 
  -6  -7  10      312.53      309.79     22.81 o 
  -5  -7  10      415.67      407.11     25.91 o 
  -4  -7  10     1957.38     1916.03     69.89 o 
  -3  -7  10       12.93       45.11     10.76 o 
  -2  -7  10     3489.71     3506.10    115.77 o 
  -1  -7  10      797.48      818.94     38.50 o 
   0  -7  10      934.22      877.77     40.17 o 
   1  -7  10     3364.44     3103.70    103.79 o 
   2  -7  10      378.12      364.87     39.67 o 
   3  -7  10     2043.05     1929.02     71.89 o 
   4  -7  10     1046.24      932.11     44.13 o 
   5  -7  10       19.36       13.26     11.77 o 
   6  -7  10      626.72      631.17     35.90 o 
   7  -7  10      128.25      125.07     28.24 o 
   8  -7  10       53.69       57.83     25.55 o 
  -8  -6  10      585.55      555.34     32.13 o 
  -7  -6  10       95.75      109.99     13.40 o 
  -6  -6  10     1162.64     1149.94     56.15 o 
  -5  -6  10     1400.89     1316.53     52.77 o 
  -4  -6  10      441.75      426.88     26.14 o 
  -3  -6  10     3826.67     3854.57    124.33 o 
  -2  -6  10      981.94      916.23     40.88 o 
  -1  -6  10     2703.28     2726.63     93.42 o 
   0  -6  10     2653.03     2627.69     92.47 o 
   1  -6  10      719.11      661.46     34.83 o 
   2  -6  10     3222.75     3178.90    104.96 o 
   3  -6  10      819.50      729.87     38.10 o 
   4  -6  10      584.85      537.12     46.40 o 
   5  -6  10      980.16      900.28     43.20 o 
   6  -6  10       25.27       46.02     20.17 o 
   7  -6  10      315.58      374.53     42.36 o 
   8  -6  10      255.23      334.18     41.69 o 
  -9  -5  10      408.83      440.42     45.05 o 
  -8  -5  10        5.55       45.97      8.83 o 
  -7  -5  10      531.66      550.85     31.07 o 
  -6  -5  10      604.51      538.25     31.07 o 
  -5  -5  10      612.89      620.41     32.29 o 
  -4  -5  10     2785.68     2821.66     94.85 o 
  -3  -5  10      259.54      250.81     28.24 o 
  -2  -5  10     3994.32     4010.27    125.76 o 
  -1  -5  10     3520.86     3310.83    109.35 o 
   0  -5  10      194.79      172.58     17.48 o 
   1  -5  10     4484.12     4375.15    135.92 o 
   2  -5  10      887.47      819.76     39.80 o 
   3  -5  10     1591.77     1446.83     58.75 o 
   4  -5  10     1121.32      986.52     45.53 o 
   5  -5  10      108.35      100.40     15.50 o 
   6  -5  10      673.94      689.50     37.96 o 
   7  -5  10      372.04      412.18     44.38 o 
   8  -5  10       72.63      110.95     28.24 o 
  -9  -4  10       96.71      151.29     26.90 o 
  -8  -4  10      754.32      722.83     57.83 o 
  -7  -4  10      177.43      195.76     17.71 o 
  -6  -4  10     1108.75     1050.00     46.31 o 
  -5  -4  10     1326.96     1292.89     52.27 o 
  -4  -4  10       79.45       81.86     12.84 o 
  -3  -4  10     3422.17     3332.54    106.50 o 
  -2  -4  10     1940.56     1875.83     68.23 o 
  -1  -4  10      708.05      663.32     33.04 o 
   0  -4  10      789.24      739.64     53.12 o 
   1  -4  10      177.56      130.45     16.87 o 
   2  -4  10     3151.85     2907.21    100.93 o 
   3  -4  10      949.26      853.97     43.35 o 
   4  -4  10       63.51       57.79     14.05 o 
   5  -4  10      815.40      761.52     39.12 o 
   6  -4  10       40.48       65.22     22.19 o 
   7  -4  10      243.58      299.22     37.65 o 
   8  -4  10      183.90      187.60     32.28 o 
  -9  -3  10      751.72      771.24     61.86 o 
  -8  -3  10       32.57       56.48     18.15 o 
  -7  -3  10     1417.73     1297.66     55.27 o 
  -6  -3  10      820.89      762.60     37.27 o 
  -5  -3  10      240.99      240.57     19.48 o 
  -4  -3  10     1422.56     1406.66     76.65 o 
  -3  -3  10      284.32      252.25     19.49 o 
  -2  -3  10     1129.24     1113.97     44.69 o 
  -1  -3  10     1023.91      975.78     49.76 o 
   0  -3  10      220.78      249.87     19.42 o 
   1  -3  10      970.83      920.99     41.11 o 
   2  -3  10      731.87      674.11     38.33 o 
   3  -3  10     1047.82     1043.44     46.96 o 
   4  -3  10      999.37      910.00     46.40 o 
   5  -3  10       81.65       86.39     14.97 o 
   6  -3  10      513.49      480.09     45.72 o 
   7  -3  10      204.04      219.20     32.95 o 
   8  -3  10      130.45      169.44     30.26 o 
  -9  -2  10      176.07      221.89     31.60 o 
  -8  -2  10      873.31      884.88     64.55 o 
  -7  -2  10       71.52       79.95     11.47 o 
  -6  -2  10      825.51      839.67     46.73 o 
  -5  -2  10      951.28      968.10     42.28 o 
  -4  -2  10      131.99      127.19     14.72 o 
  -3  -2  10     2135.80     2104.74     75.83 o 
  -2  -2  10      270.03      281.61     18.95 o 
  -1  -2  10      804.88      805.60     36.61 o 
   0  -2  10      279.09      250.24     19.48 o 
   1  -2  10       82.01       71.49     13.45 o 
   2  -2  10     3608.78     3347.70    119.01 o 
   3  -2  10     1687.75     1615.68     66.04 o 
   4  -2  10        2.40        0.00      9.67 o 
   5  -2  10      991.86      948.64     45.36 o 
   6  -2  10       42.64       59.84     21.52 o 
   7  -2  10      128.89      141.88     27.57 o 
   8  -2  10      174.71      191.63     31.60 o 
  -9  -1  10      390.97      461.27     45.72 o 
  -8  -1  10      145.56      151.29     25.55 o 
  -7  -1  10      945.23      921.86     64.55 o 
  -6  -1  10      334.33      313.90     22.01 o 
  -5  -1  10     1126.91     1065.27     47.48 o 
  -4  -1  10     1333.04     1348.16     52.75 o 
  -3  -1  10      143.01      124.22     14.02 o 
  -2  -1  10     2446.98     2508.93     83.68 o 
  -1  -1  10      714.24      704.78     32.09 o 
   0  -1  10      273.53      250.18     18.54 o 
   1  -1  10      457.76      399.09     24.93 o 
   2  -1  10       83.60       82.85     18.15 o 
   3  -1  10      489.31      480.40     31.94 o 
   4  -1  10      490.98      427.12     27.79 o 
   5  -1  10      114.20      139.84     17.35 o 
   6  -1  10      649.58      710.05     56.48 o 
   7  -1  10      187.78      209.79     30.93 o 
   8  -1  10       60.42       82.03     24.21 o 
  -9   0  10      122.52      136.50     25.55 o 
  -8   0  10      257.94      299.89     34.96 o 
  -7   0  10        0.78        4.03     13.45 o 
  -6   0  10     1237.89     1246.04     51.18 o 
  -5   0  10      348.19      345.78     22.49 o 
  -4   0  10      676.07      715.91     33.97 o 
  -3   0  10     2783.92     2775.43     91.73 o 
  -2   0  10      477.43      483.31     25.15 o 
  -1   0  10      822.64      855.47     36.35 o 
   0   0  10      549.58      485.75     25.91 o 
   1   0  10      413.49      346.79     21.87 o 
   2   0  10     4670.52     4413.83    138.09 o 
   3   0  10      861.58      801.12     38.75 o 
   4   0  10       46.27       42.46     12.54 o 
   5   0  10      404.56      331.49     36.31 o 
   6   0  10      136.01      133.14     24.88 o 
   7   0  10      254.06      258.87     34.29 o 
   8   0  10      317.29      300.56     38.33 o 
  -9   1  10      379.96      443.78     45.72 o 
  -8   1  10      154.49      165.41     26.90 o 
  -7   1  10      957.90      906.39     64.55 o 
  -6   1  10      249.29      259.55     31.60 o 
  -5   1  10     1276.41     1339.94     51.77 o 
  -4   1  10     1296.54     1354.34     52.67 o 
  -3   1  10      121.71      113.90     13.39 o 
  -2   1  10     2563.97     2544.39     83.68 o 
  -1   1  10      665.34      659.58     30.60 o 
   0   1  10      263.74      227.83     16.64 o 
   1   1  10      487.38      481.55     25.91 o 
   2   1  10       39.34       37.74     27.90 o 
   3   1  10      447.54      471.96     30.26 o 
   4   1  10      497.14      461.08     28.52 o 
   5   1  10      118.59      142.55     24.88 o 
   6   1  10      691.33      757.12     57.15 o 
   7   1  10      198.05      193.65     29.59 o 
   8   1  10       61.93       86.74     23.53 o 
  -9   2  10      166.52      213.82     31.60 o 
  -8   2  10      828.00      790.74     61.86 o 
  -7   2  10       49.32       69.93     18.83 o 
  -6   2  10      783.99      746.36     56.48 o 
  -5   2  10      872.20      918.86     55.14 o 
  -4   2  10      181.46      191.26     16.08 o 
  -3   2  10     2359.51     2362.62     77.23 o 
  -2   2  10      260.56      291.62     19.25 o 
  -1   2  10      861.17      872.69     35.57 o 
   0   2  10      337.41      344.24     20.43 o 
   1   2  10       82.54       78.76     13.45 o 
   2   2  10     3394.78     3204.78    106.49 o 
   3   2  10     2004.12     1956.84     68.46 o 
   4   2  10        6.61        0.00     14.12 o 
   5   2  10     1099.62     1040.20     67.24 o 
   6   2  10       60.32       82.03     20.84 o 
   7   2  10      139.61      159.36     26.90 o 
   8   2  10      179.04      197.69     31.60 o 
  -9   3  10      734.79      730.23     62.53 o 
  -8   3  10       29.19       78.00     21.52 o 
  -7   3  10     1494.67     1471.88     87.41 o 
  -6   3  10      834.28      787.38     57.15 o 
  -5   3  10      252.09      258.87     29.59 o 
  -4   3  10     1363.49     1385.46     59.17 o 
  -3   3  10      264.61      262.23     35.30 o 
  -2   3  10     1086.85     1088.27     43.26 o 
  -1   3  10      888.65      899.36     52.45 o 
   0   3  10      181.04      190.01     31.60 o 
   1   3  10     1024.22      938.77     39.68 o 
   2   3  10      714.25      681.04     61.19 o 
   3   3  10     1147.12     1090.88     47.07 o 
   4   3  10      880.29      827.72     59.17 o 
   5   3  10       73.29       79.34     20.17 o 
   6   3  10      563.56      578.94     48.41 o 
   7   3  10      233.75      209.79     30.26 o 
   8   3  10      120.11      145.24     28.91 o 
  -9   4  10       98.94      152.63     29.59 o 
  -8   4  10      759.55      823.02     62.53 o 
  -7   4  10      181.11      189.62     28.91 o 
  -6   4  10     1073.89     1069.79     69.93 o 
  -5   4  10     1367.89     1280.25     76.65 o 
  -4   4  10       42.28       47.23     16.14 o 
  -3   4  10     3212.51     3174.40    152.63 o 
  -2   4  10     1943.96     2006.01     68.20 o 
  -1   4  10      699.83      707.82     31.37 o 
   0   4  10      990.16      985.07     38.70 o 
   1   4  10      179.76      191.46     17.82 o 
   2   4  10     3240.52     3169.91    101.27 o 
   3   4  10     1160.68     1135.61     46.83 o 
   4   4  10       31.57       39.67     18.15 o 
   5   4  10      787.68      706.02     54.46 o 
   6   4  10       55.29       72.62     20.84 o 
   7   4  10      232.33      279.72     34.29 o 
   8   4  10      180.21      213.15     32.28 o 
  -9   5  10      445.26      496.90     49.76 o 
  -8   5  10        1.40       28.91     17.48 o 
  -7   5  10      547.80      525.82     47.07 o 
  -6   5  10      653.32      640.80     50.43 o 
  -5   5  10      527.01      519.09     45.05 o 
  -4   5  10     2978.61     2811.98    138.51 o 
  -3   5  10      270.99      240.12     18.26 o 
  -2   5  10     3913.31     3951.99    124.50 o 
  -1   5  10     3501.27     3445.78    107.92 o 
   0   5  10      127.70      149.87     22.53 o 
   1   5  10     4261.00     4199.69    132.41 o 
   2   5  10      858.64      816.05     52.11 o 
   3   5  10     1596.45     1481.30     83.38 o 
   4   5  10     1033.33      980.36     64.55 o 
   5   5  10      118.24       82.71     20.84 o 
   6   5  10      666.97      726.86     55.81 o 
   7   5  10      372.89      429.66     42.36 o 
   8   5  10       75.75      104.22     23.53 o 
  -8   6  10      583.51      568.85     51.10 o 
  -7   6  10       68.73       95.48     20.17 o 
  -6   6  10     1197.35     1153.17     74.64 o 
  -5   6  10     1259.09     1152.49     75.31 o 
  -4   6  10      512.46      451.18     39.00 o 
  -3   6  10     4018.68     4028.76    124.87 o 
  -2   6  10      948.04      924.78     59.51 o 
  -1   6  10     2778.47     2836.73     91.73 o 
   0   6  10     2861.13     2861.04     89.86 o 
   1   6  10      713.35      689.74     33.24 o 
   2   6  10     3104.64     2985.45    144.57 o 
   3   6  10      890.67      815.62     54.46 o 
   4   6  10      609.36      558.09     45.72 o 
   5   6  10      905.71      853.28     61.19 o 
   6   6  10       18.78       50.43     18.15 o 
   7   6  10      313.95      374.53     39.67 o 
   8   6  10      234.44      231.98     32.95 o 
  -8   7  10       35.11       56.48     18.15 o 
  -7   7  10      730.77      693.24     55.14 o 
  -6   7  10      272.97      283.75     32.95 o 
  -5   7  10      377.94      402.77     38.33 o 
  -4   7  10     1887.06     1851.79    101.53 o 
  -3   7  10       15.16       23.20      7.94 o 
  -2   7  10     3611.81     3691.93    115.17 o 
  -1   7  10      829.87      846.62     50.09 o 
   0   7  10      871.79      798.14     52.45 o 
   1   7  10     3279.80     3066.37    100.55 o 
   2   7  10      440.82      453.20     37.65 o 
   3   7  10     2026.47     1876.67    100.19 o 
   4   7  10     1024.98      922.53     62.53 o 
   5   7  10       24.45       40.34     15.47 o 
   6   7  10      696.15      641.47     52.45 o 
   7   7  10      146.12      153.31     25.55 o 
   8   7  10       46.76       78.67     20.17 o 
  -8   8  10      695.27      757.12     60.52 o 
  -7   8  10        3.09       30.93     14.79 o 
  -6   8  10     1074.84      995.15     69.26 o 
  -5   8  10      892.11      899.00     61.86 o 
  -4   8  10      271.16      252.82     29.59 o 
  -3   8  10     2331.32     2226.99    114.98 o 
  -2   8  10      376.38      390.09     23.72 o 
  -1   8  10      952.15      946.94     40.86 o 
   0   8  10      167.27      146.58     22.86 o 
   1   8  10      343.70      278.37     28.24 o 
   2   8  10     1543.74     1440.28     81.36 o 
   3   8  10      868.78      853.28     55.14 o 
   4   8  10      539.09      513.71     43.03 o 
   5   8  10      660.55      700.64     54.46 o 
   6   8  10       36.94       55.14     18.15 o 
   7   8  10      284.14      361.75     38.33 o 
  -8   9  10       33.19       54.46     19.50 o 
  -7   9  10      766.52      764.52     59.84 o 
  -6   9  10      162.42      121.70     22.86 o 
  -5   9  10      666.21      626.68     52.45 o 
  -4   9  10      609.75      617.94     49.09 o 
  -3   9  10       35.19       32.95     15.47 o 
  -2   9  10     1647.74     1688.00     62.87 o 
  -1   9  10      402.89      420.81     23.76 o 
   1   9  10     1489.97     1356.90     73.96 o 
   2   9  10      291.37      257.53     26.90 o 
   3   9  10      349.53      324.77     33.62 o 
   4   9  10      453.44      414.87     37.65 o 
   5   9  10       24.59       39.67     16.14 o 
   6   9  10      286.81      295.86     33.62 o 
   7   9  10      113.16      153.31     25.55 o 
  -8  10  10      482.70      519.76     49.76 o 
  -7  10  10      113.80      136.50     24.88 o 
  -6  10  10      577.27      559.44     49.76 o 
  -5  10  10      973.03      952.79     63.21 o 
  -4  10  10       93.06      107.58     20.84 o 
  -3  10  10     1204.39     1202.92     72.62 o 
  -2  10  10      430.74      428.99     37.65 o 
   1  10  10      101.71      107.58     16.81 o 
   2  10  10      273.15      300.56     29.59 o 
   3  10  10      538.66      490.85     40.34 o 
   4  10  10      191.57      195.00     25.55 o 
   5  10  10      419.02      449.84     42.36 o 
   6  10  10       85.45      113.64     22.19 o 
   7  10  10      217.81      287.11     33.62 o 
  -7  11  10      599.28      564.14     51.77 o 
  -6  11  10      144.80      121.70     22.19 o 
  -5  11  10      435.11      449.16     43.03 o 
  -4  11  10     1106.02     1085.93     69.93 o 
  -3  11  10        4.25       16.14     14.79 o 
  -2  11  10     1562.39     1605.69     86.74 o 
   2  11  10      157.06      197.69     23.53 o 
   3  11  10      618.63      611.21     47.74 o 
   4  11  10      577.15      615.25     47.74 o 
   5  11  10      157.86      192.98     26.22 o 
   6  11  10      310.45      381.25     39.00 o 
   7  11  10      120.83      192.98     26.90 o 
  -7  12  10       95.55      112.96     22.86 o 
  -6  12  10      408.85      411.51     42.36 o 
  -5  12  10      778.14      746.36     56.48 o 
  -4  12  10      159.26      151.96     25.55 o 
  -3  12  10     1543.34     1598.29     90.10 o 
  -2  12  10      639.29      591.04     46.40 o 
   2  12  10     1328.59     1345.47     75.31 o 
   3  12  10      677.46      659.62     49.09 o 
   4  12  10      316.91      342.25     34.29 o 
   5  12  10      376.03      371.84     36.31 o 
   6  12  10      174.04      195.67     26.22 o 
  -7  13  10      702.16      701.99     60.52 o 
  -6  13  10      239.18      215.17     30.93 o 
  -5  13  10      191.83      210.46     28.91 o 
  -4  13  10     1317.77     1321.27     82.03 o 
  -3  13  10      219.18      252.82     30.26 o 
  -2  13  10     1668.39     1621.16     93.46 o 
   2  13  10      224.74      269.63     27.57 o 
   3  13  10      623.68      671.73     49.09 o 
   4  13  10      646.18      705.35     51.77 o 
   5  13  10        7.89       37.65     15.47 o 
   6  13  10      254.78      310.65     34.29 o 
  -6  14  10      491.91      537.25     50.43 o 
  -5  14  10      552.56      567.51     49.76 o 
  -4  14  10      145.22      149.27     24.88 o 
  -3  14  10     1284.34     1367.66     84.72 o 
   3  14  10      404.04      438.40     36.98 o 
   4  14  10      302.93      332.17     32.95 o 
   5  14  10      267.59      311.32     32.95 o 
   6  14  10       60.47      103.55     18.15 o 
  -6  15  10      247.82      268.29     36.31 o 
  -5  15  10      203.23      215.17     30.93 o 
  -4  15  10      773.64      774.60     59.17 o 
  -3  15  10       59.08       88.08     19.50 o 
   3  15  10      379.87      417.56     36.31 o 
   4  15  10      308.17      378.56     34.96 o 
   5  15  10       41.39       78.00     16.14 o 
  -5  16  10      223.59      231.31     31.60 o 
  -4  16  10      104.89      154.65     24.88 o 
   3  16  10      251.07      295.18     29.59 o 
   4  16  10      186.63      215.84     25.55 o 
   5  16  10      264.26      310.65     31.60 o 
  -4  17  10      655.27      782.00     59.84 o 
   4  17  10      296.31      339.56     33.62 o 
  -1 -18  11      149.71      187.98     19.02 o 
   0 -18  11      151.58      200.15     20.44 o 
   1 -18  11      309.12      392.25     28.21 o 
  -3 -17  11      654.30      693.82     45.72 o 
  -2 -17  11       14.06       32.17     11.43 o 
  -1 -17  11      341.70      411.19     28.76 o 
   0 -17  11      350.06      361.32     27.05 o 
   1 -17  11       32.88       61.03     12.54 o 
   2 -17  11      272.61      304.62     24.12 o 
  -4 -16  11      369.76      374.23     26.90 o 
  -3 -16  11       49.45       81.45     13.49 o 
  -2 -16  11      385.32      394.34     27.81 o 
  -1 -16  11      147.32      177.21     17.82 o 
   0 -16  11      279.61      298.72     24.23 o 
   1 -16  11      297.09      350.44     29.25 o 
   2 -16  11       15.88       41.80     12.10 o 
   3 -16  11      556.14      587.00     54.46 o 
  -5 -15  11      156.52      173.48     26.22 o 
  -4 -15  11      273.89      319.63     24.12 o 
  -3 -15  11      603.27      621.21     35.40 o 
  -2 -15  11       24.05       56.53     19.16 o 
  -1 -15  11      403.22      430.69     28.76 o 
   0 -15  11      439.85      485.06     31.07 o 
   1 -15  11      124.49      152.97     17.42 o 
   2 -15  11      448.79      459.04     30.03 o 
   3 -15  11       25.10       53.95     12.12 o 
   4 -15  11      198.78      192.98     36.31 o 
  -5 -14  11      442.85      444.46     42.36 o 
  -4 -14  11      520.85      505.55     31.12 o 
  -3 -14  11      219.33      247.68     21.06 o 
  -2 -14  11      791.81      829.14     42.55 o 
  -1 -14  11      183.91      193.59     18.52 o 
   0 -14  11      392.59      459.48     29.91 o 
   1 -14  11      385.03      416.96     28.69 o 
   2 -14  11        5.50       36.75     13.78 o 
   3 -14  11      443.52      491.40     31.40 o 
   4 -14  11      153.29      156.67     31.60 o 
   5 -14  11      103.86      114.31     31.60 o 
  -6 -13  11      567.21      542.63     46.40 o 
  -5 -13  11      253.99      252.82     30.93 o 
  -4 -13  11      402.62      416.22     39.67 o 
  -3 -13  11     1057.82     1129.07     50.63 o 
  -2 -13  11        9.10       28.37      9.95 o 
  -1 -13  11      512.74      578.43     33.97 o 
   0 -13  11      861.43      845.00     42.72 o 
   1 -13  11      205.47      227.54     20.58 o 
   2 -13  11      571.11      572.84     33.88 o 
   3 -13  11       75.13       92.23     14.22 o 
   4 -13  11      272.21      327.44     24.69 o 
   5 -13  11      228.54      279.72     39.67 o 
  -6 -12  11       54.84       47.74     14.79 o 
  -5 -12  11      431.04      414.20     39.00 o 
  -4 -12  11      659.30      621.30     51.10 o 
  -3 -12  11       74.99       74.53     12.60 o 
  -2 -12  11     1147.56     1158.53     51.34 o 
  -1 -12  11      124.35      117.41     15.19 o 
   0 -12  11      281.73      318.64     23.98 o 
   1 -12  11      535.12      597.10     34.62 o 
   2 -12  11        6.63       35.71     11.43 o 
   3 -12  11      744.71      729.58     39.25 o 
   4 -12  11      264.23      294.42     23.36 o 
   5 -12  11       66.98       98.84     27.57 o 
  -7 -11  11       72.67       66.53     10.76 o 
  -6 -11  11      631.61      600.45     48.41 o 
  -5 -11  11      360.12      377.89     36.98 o 
  -4 -11  11      309.49      316.70     32.95 o 
  -3 -11  11     1120.45     1090.68     49.64 o 
  -2 -11  11        7.68        3.83      8.71 o 
  -1 -11  11      519.81      506.49     31.14 o 
   0 -11  11      790.39      781.91     39.90 o 
   1 -11  11      160.82      146.75     16.94 o 
   2 -11  11      828.29      843.58     42.66 o 
   3 -11  11       39.16       46.33     12.27 o 
   4 -11  11      423.21      459.43     30.15 o 
   5 -11  11      472.33      488.21     31.82 o 
   6 -11  11       14.54       30.26     23.53 o 
  -7 -10  11      518.24      496.21     30.81 o 
  -6 -10  11       20.36       27.57     13.45 o 
  -5 -10  11      712.76      722.16     53.12 o 
  -4 -10  11      767.41      731.57     55.14 o 
  -3 -10  11       84.98      121.87     14.17 o 
  -2 -10  11      890.75      882.37     42.32 o 
  -1 -10  11      439.16      440.78     28.29 o 
   0 -10  11      613.00      633.06     35.36 o 
   1 -10  11      777.43      756.19     39.17 o 
   2 -10  11        5.44       30.43     10.81 o 
   3 -10  11      602.73      605.27     34.94 o 
   4 -10  11      236.50      228.43     23.87 o 
   5 -10  11        7.95       42.44     11.91 o 
   6 -10  11      294.33      379.91     44.38 o 
  -7  -9  11       39.54       48.58     11.11 o 
  -6  -9  11      726.73      728.12     37.78 o 
  -5  -9  11      252.93      258.87     28.91 o 
  -4  -9  11      319.47      330.15     34.29 o 
  -3  -9  11     1318.84     1294.16     53.47 o 
  -2  -9  11        3.15       11.18      9.47 o 
  -1  -9  11      886.89      894.19     42.06 o 
   0  -9  11     1437.85     1459.09     59.89 o 
   1  -9  11      164.01      167.05     17.90 o 
   2  -9  11     1327.16     1288.37     54.93 o 
   3  -9  11      204.46      198.20     19.52 o 
   4  -9  11      511.64      510.18     31.59 o 
   5  -9  11      580.79      619.88     35.23 o 
   6  -9  11        5.34       30.26     18.83 o 
  -7  -8  11      572.81      562.25     32.77 o 
  -6  -8  11      106.18      111.57     19.84 o 
  -5  -8  11      810.99      809.57     56.48 o 
  -4  -8  11     1248.15     1192.16     71.95 o 
  -3  -8  11       85.52      114.31     21.52 o 
  -2  -8  11     2495.51     2462.18     86.77 o 
  -1  -8  11      779.11      743.68     37.32 o 
   0  -8  11      135.56      145.45     17.15 o 
   1  -8  11     1911.48     1728.18     69.26 o 
   2  -8  11       18.80       26.69     12.44 o 
   3  -8  11      816.30      805.19     41.36 o 
   4  -8  11      373.64      348.99     44.04 o 
   5  -8  11       52.28       83.33     14.50 o 
   6  -8  11      573.18      593.77     35.68 o 
   7  -8  11       45.65       70.60     27.57 o 
  -8  -7  11      426.63      447.29     28.90 o 
  -7  -7  11       21.96       46.89     10.94 o 
  -6  -7  11      611.72      595.03     33.19 o 
  -5  -7  11      394.04      419.58     37.65 o 
  -4  -7  11      372.29      373.85     36.31 o 
  -3  -7  11     2039.04     1918.36    101.53 o 
  -2  -7  11      237.47      215.20     18.95 o 
  -1  -7  11     1346.34     1338.59     54.43 o 
   0  -7  11      864.98      822.33     40.34 o 
   1  -7  11       77.61      108.25     14.70 o 
   2  -7  11     1346.86     1254.82     54.79 o 
   3  -7  11      104.50      103.54     15.98 o 
   4  -7  11      613.81      615.80     40.01 o 
   5  -7  11      767.17      752.75     39.92 o 
   6  -7  11        1.37       23.22     11.93 o 
   7  -7  11      289.39      297.87     41.02 o 
  -8  -6  11      147.66      178.56     16.75 o 
  -7  -6  11      559.52      592.35     33.40 o 
  -6  -6  11       62.54       67.72     24.21 o 
  -5  -6  11     1061.49     1100.36     48.26 o 
  -4  -6  11     1307.92     1223.10     74.64 o 
  -3  -6  11      111.77      104.89     21.52 o 
  -2  -6  11     1422.24     1355.40     55.15 o 
  -1  -6  11      349.46      325.01     23.03 o 
   0  -6  11      547.65      528.34     30.86 o 
   1  -6  11     2536.33     2414.29     86.22 o 
   2  -6  11      251.48      245.93     21.60 o 
   3  -6  11     1416.55     1421.07     59.29 o 
   4  -6  11      516.41      502.41     31.21 o 
   5  -6  11       40.16       58.45     14.79 o 
   6  -6  11      331.62      347.48     26.13 o 
   7  -6  11       26.31       15.47     21.52 o 
  -8  -5  11      406.29      466.60     28.23 o 
  -7  -5  11       12.39       38.23      9.82 o 
  -6  -5  11      895.18      873.44     41.33 o 
  -5  -5  11      219.31      197.89     18.05 o 
  -4  -5  11      613.98      627.35     47.07 o 
  -3  -5  11     1478.51     1395.23     81.36 o 
  -2  -5  11        3.13       25.59     11.09 o 
  -1  -5  11     1469.08     1530.76    109.26 o 
   0  -5  11      952.33      933.91     43.01 o 
   1  -5  11      175.49      187.61     19.15 o 
   2  -5  11     1250.77     1111.90     60.85 o 
   3  -5  11       28.68       21.92     12.27 o 
   4  -5  11      152.38      140.11     17.29 o 
   5  -5  11      471.48      413.90     28.21 o 
   6  -5  11        3.67       15.54     10.43 o 
   7  -5  11      198.49      243.41     35.64 o 
  -8  -4  11      155.46      187.60     28.91 o 
  -7  -4  11      756.66      759.70     38.43 o 
  -6  -4  11       62.07       67.70     11.38 o 
  -5  -4  11     1089.42     1110.36     48.01 o 
  -4  -4  11      737.57      703.33     51.77 o 
  -3  -4  11      264.61      260.89     28.91 o 
  -2  -4  11     1799.23     1708.28     62.26 o 
  -1  -4  11      130.47      134.63     14.93 o 
   0  -4  11      194.23      157.80     16.62 o 
   1  -4  11     1767.42     1667.90     73.96 o 
   2  -4  11      103.32       90.98     15.02 o 
   3  -4  11     1162.79     1142.15     50.43 o 
   4  -4  11      357.90      304.60     23.92 o 
   5  -4  11      126.73      163.43     18.38 o 
   6  -4  11      438.26      484.80     46.40 o 
   7  -4  11        5.41       25.55     22.19 o 
  -8  -3  11      693.65      690.55     57.15 o 
  -7  -3  11        5.19       48.84     10.31 o 
  -6  -3  11      831.38      831.24     40.60 o 
  -5  -3  11      527.58      455.52     27.56 o 
  -4  -3  11      999.64     1028.10     63.21 o 
  -3  -3  11     1685.20     1660.83     90.77 o 
  -2  -3  11       24.58        7.40     13.45 o 
  -1  -3  11      869.76      782.39     77.33 o 
   0  -3  11      545.14      490.79     28.52 o 
   1  -3  11       11.70       10.01     10.98 o 
   2  -3  11     1386.42     1370.78     68.25 o 
   3  -3  11        4.57        5.70     10.66 o 
   4  -3  11      353.10      344.35     25.08 o 
   5  -3  11      668.00      668.07     37.05 o 
   6  -3  11       18.32       49.09     20.84 o 
   7  -3  11      264.24      256.86     35.64 o 
  -8  -2  11      184.19      180.20     27.57 o 
  -7  -2  11      804.91      782.67     59.17 o 
  -6  -2  11       73.90       73.26     12.43 o 
  -5  -2  11      970.31      997.57     45.14 o 
  -4  -2  11     1133.72     1100.49     47.29 o 
  -3  -2  11       61.54       89.43     18.15 o 
  -2  -2  11     1960.81     2056.20    101.53 o 
  -1  -2  11       80.13       79.91     14.46 o 
   0  -2  11      342.83      349.43     23.30 o 
   1  -2  11     1460.06     1383.98     55.13 o 
   2  -2  11       50.63       76.12     13.97 o 
   3  -2  11      946.73      864.28     41.33 o 
   4  -2  11      558.62      497.65     30.81 o 
   5  -2  11      247.77      311.02     24.19 o 
   6  -2  11      589.46      564.14     50.43 o 
   7  -2  11       47.94       70.60     21.52 o 
  -8  -1  11      470.06      487.49     46.40 o 
  -7  -1  11       13.54       46.40     15.47 o 
  -6  -1  11      753.52      738.68     37.27 o 
  -5  -1  11      273.81      285.26     21.06 o 
  -4  -1  11     1079.51     1013.57     44.44 o 
  -3  -1  11     1831.55     1870.62     96.83 o 
  -2  -1  11       60.28       42.36     15.47 o 
  -1  -1  11     1683.20     1611.38     60.13 o 
   0  -1  11     1160.57     1046.97     44.45 o 
   1  -1  11       46.57       53.32     11.64 o 
   2  -1  11     2390.63     2192.21     78.91 o 
   3  -1  11      139.94      122.75     16.14 o 
   4  -1  11      536.90      570.04     33.24 o 
   5  -1  11      546.19      562.71     39.00 o 
   6  -1  11        8.77       41.02     18.15 o 
   7  -1  11      394.66      418.23     42.36 o 
   8  -1  11       95.83      139.19     30.26 o 
  -8   0  11      219.69      233.32     31.60 o 
  -7   0  11      801.86      757.79     57.83 o 
  -6   0  11       69.00       73.29     18.15 o 
  -5   0  11      891.26      948.31     42.54 o 
  -4   0  11     1221.38     1180.39     48.97 o 
  -3   0  11       25.97       52.45     15.47 o 
  -2   0  11     1749.09     1767.07     90.77 o 
  -1   0  11      150.17      142.55     22.19 o
[truncated: 51,202 more chars]
